# Supplementary material for: Identifying similar transcripts in a related organism from de Bruijn graphs of RNA-Seq data, with applications to the study of salt and waterlogging tolerance in Melilotus
Source: BMC Genomics. 2019 Jun 6;20(Suppl 5):425. doi: 10.1186/s12864-019-5702-5 (PMC6551239; doi:10.1186/s12864-019-5702-5)
Supplement: Supplementary file 1 — Lists of unique genes that are present in recovered similar transcripts and differentially expressed genes from libraries associated with one condition versus another condition along with significant GO terms recovered from M. albus and M. siculus when our algorithm is applied to A. thaliana and M. truncatula in the 25_3 assembly. (ZIP 101 kb) [file 12864_2019_5702_MOESM1_ESM.zip]

Archive with 37 entries (36 files):
- Fu_et_al_Supplementary/
- Fu_et_al_Supplementary/Ms_Mt_WvsC_genes.txt
- Fu_et_al_Supplementary/Ms_Mt_SWvsC_genes.txt
- Fu_et_al_Supplementary/Ms_Mt_SWvsW_genes.txt
- Fu_et_al_Supplementary/Ma_Mt_unique_terms.txt
- Fu_et_al_Supplementary/Ma_At_WvsC_terms.txt
- Fu_et_al_Supplementary/Ma_At_unique_terms.txt
- Fu_et_al_Supplementary/Ma_Mt_SWvsC_genes.txt
- Fu_et_al_Supplementary/Ma_At_unique_genes.txt
- Fu_et_al_Supplementary/Ms_At_SWvsW_genes.txt
- Fu_et_al_Supplementary/Ma_Mt_SWvsC_terms.txt
- Fu_et_al_Supplementary/Ms_At_SvsC_terms.txt
- Fu_et_al_Supplementary/Ma_At_SWvsW_genes.txt
- Fu_et_al_Supplementary/Ms_At_unique_genes.txt
- Fu_et_al_Supplementary/Ma_Mt_SWvsW_genes.txt
- Fu_et_al_Supplementary/Ma_At_SWvsC_genes.txt
- Fu_et_al_Supplementary/Ms_At_SvsC_genes.txt
- Fu_et_al_Supplementary/Ms_Mt_unique_genes.txt
- Fu_et_al_Supplementary/README
- Fu_et_al_Supplementary/Ms_At_SWvsC_genes.txt
- Fu_et_al_Supplementary/Ms_At_WvsC_genes.txt
- Fu_et_al_Supplementary/Ma_At_SWvsS_genes.txt
- Fu_et_al_Supplementary/Ms_Mt_SWvsS_genes.txt
- Fu_et_al_Supplementary/Ms_At_unique_terms.txt
- Fu_et_al_Supplementary/Ms_At_SWvsS_terms.txt
- Fu_et_al_Supplementary/Ms_Mt_SvsC_genes.txt
- Fu_et_al_Supplementary/Ma_At_SWvsC_terms.txt
- Fu_et_al_Supplementary/Ma_At_SWvsS_terms.txt
- Fu_et_al_Supplementary/Ma_Mt_WvsC_genes.txt
- Fu_et_al_Supplementary/Ma_At_WvsC_genes.txt
- Fu_et_al_Supplementary/Ma_Mt_SvsC_terms.txt
- Fu_et_al_Supplementary/Ma_Mt_SWvsS_genes.txt
- Fu_et_al_Supplementary/Ma_Mt_unique_genes.txt
- Fu_et_al_Supplementary/Ma_Mt_SvsC_genes.txt
- Fu_et_al_Supplementary/Ms_Mt_unique_terms.txt
- Fu_et_al_Supplementary/Ma_At_SvsC_genes.txt
- Fu_et_al_Supplementary/Ms_At_SWvsS_genes.txt
