# Supplementary material for: Identifying similar transcripts in a related organism from de Bruijn graphs of RNA-Seq data, with applications to the study of salt and waterlogging tolerance in Melilotus
Source: BMC Genomics. 2019 Jun 6;20(Suppl 5):425. doi: 10.1186/s12864-019-5702-5 (PMC6551239; doi:10.1186/s12864-019-5702-5)
Supplement: Supplementary file 1 — Lists of unique genes that are present in recovered similar transcripts and differentially expressed genes from libraries associated with one condition versus another condition along with significant GO terms recovered from M. albus and M. siculus when our algorithm is applied to A. thaliana and M. truncatula in the 25_3 assembly. (ZIP 101 kb) [file 12864_2019_5702_MOESM1_ESM.zip › Fu_et_al_Supplementary/Ms_Mt_WvsC_genes.txt]

Differentially expressed genes recovered from M. siculus in M. truncatula from libraries associated with waterlogging tolerance versus control sorted by q-value
Medtr1g088620	Universal stress protein	4.29576e-07
AC225458_44	Cytochrome P450	1.07479e-05
Medtr4g038440	Caffeic acid 3-O-methyltransferase	2.84284e-05
Medtr6g086530	BURP domain-containing protein 3	0.000147529
Medtr4g068630	Unknown Protein	0.000147529
Medtr4g039430	42 kDa peptidyl-prolyl isomerase	0.000147529
Medtr3g047140	Lectin	0.000147529
Medtr3g080190	Endoglucanase 11	0.000176233
Medtr3g031650	Dihydroflavonol reductase	0.000176233
Medtr4g020370	Delta 1-pyrroline-5-carboxylate synthase	0.000301043
Medtr5g037960	Unknown Protein	0.000564685
Medtr3g085570	F-box family protein	0.000701246
Medtr5g008420	Far upstream element-binding protein 3	0.000875707
Medtr5g083170	Ferritin-2, chloroplastic	0.00304879
Medtr7g044920	Albumin 1	0.00304879
Medtr7g044980	Albumin 1	0.00304879
Medtr4g113820	Early nodulin 93 protein	0.00316035
Medtr6g009370	Unknown Protein	0.00436017
Medtr8g079350	Disease resistance protein	0.00684623
Medtr2g048000	Narbonin	0.00781186
Medtr4g091370	Sugar transport protein 1	0.00793542
Medtr3g008960	Glucan 1,3-beta-glucosidase	0.00793542
Medtr1g079490	Germin-like protein subfamily 1 member 16	0.00793542
Medtr7g102260	Xyloglucan endotransglucosylase/hydrolase 12	0.00793542
