# Supplementary material for: Identifying similar transcripts in a related organism from de Bruijn graphs of RNA-Seq data, with applications to the study of salt and waterlogging tolerance in Melilotus
Source: BMC Genomics. 2019 Jun 6;20(Suppl 5):425. doi: 10.1186/s12864-019-5702-5 (PMC6551239; doi:10.1186/s12864-019-5702-5)
Supplement: Supplementary file 1 — Lists of unique genes that are present in recovered similar transcripts and differentially expressed genes from libraries associated with one condition versus another condition along with significant GO terms recovered from M. albus and M. siculus when our algorithm is applied to A. thaliana and M. truncatula in the 25_3 assembly. (ZIP 101 kb) [file 12864_2019_5702_MOESM1_ESM.zip › Fu_et_al_Supplementary/Ms_Mt_SWvsC_genes.txt]

Differentially expressed genes recovered from M. siculus in M. truncatula from libraries associated with salt and waterlogging tolerance versus control sorted by q-value
Medtr1g088620	Universal stress protein	6.27875e-12
Medtr3g096900	Beta-galactosidase	3.91565e-06
Medtr3g046670	Flavonol sulfotransferase-like	2.60403e-05
Medtr3g047140	Lectin	0.00081645
AC225458_44	Cytochrome P450	0.00100013
Medtr8g076290	Ferulate 5-hydroxylase	0.00100013
Medtr5g094540	Cytochrome P450	0.00100013
Medtr3g085320	Unknown Protein	0.00100013
Medtr4g039430	42 kDa peptidyl-prolyl isomerase	0.00194784
Medtr5g022390	Thiosulfate sulfurtransferase	0.00200047
Medtr5g008420	Far upstream element-binding protein 3	0.00200047
Medtr4g113820	Early nodulin 93 protein	0.00207653
Medtr4g020370	Delta 1-pyrroline-5-carboxylate synthase	0.00345016
Medtr2g093750	MLO-like protein 6	0.00345016
Medtr2g048000	Narbonin	0.00345016
Medtr7g044980	Albumin 1	0.00353488
Medtr7g044920	Albumin 1	0.00353488
Medtr3g008960	Glucan 1,3-beta-glucosidase	0.00401923
Medtr8g041390	Auxin-induced protein 5NG4	0.00698549
Medtr3g058160	Ent-kaur-16-ene synthase, chloroplastic	0.00896809
Medtr4g068630	Unknown Protein	0.00927904
Medtr5g037710	TMV resistance protein N	0.00927904
Medtr8g091590	Unknown Protein	0.00953119
AC233657_24	Uncharacterized calcium-binding protein At1g02270	0.00953119
Medtr7g065770	Early nodulin ENOD18	0.00953119
Medtr7g022790	Bcl-2-associated athanogene-like protein	0.00953119
Medtr1g108770	ATP synthase subunit beta	0.00953119
Medtr5g083910	Cysteine-rich receptor-like protein kinase 10	0.00953119
Medtr2g005610	Eukaryotic translation initiation factor 3 subunit C	0.00953119
Medtr4g005190	Beta-amyrin synthase	0.00953119
Medtr3g070720	Phosphoinositide phospholipase C 2	0.00953119
