# Supplementary material for: Identifying similar transcripts in a related organism from de Bruijn graphs of RNA-Seq data, with applications to the study of salt and waterlogging tolerance in Melilotus
Source: BMC Genomics. 2019 Jun 6;20(Suppl 5):425. doi: 10.1186/s12864-019-5702-5 (PMC6551239; doi:10.1186/s12864-019-5702-5)
Supplement: Supplementary file 1 — Lists of unique genes that are present in recovered similar transcripts and differentially expressed genes from libraries associated with one condition versus another condition along with significant GO terms recovered from M. albus and M. siculus when our algorithm is applied to A. thaliana and M. truncatula in the 25_3 assembly. (ZIP 101 kb) [file 12864_2019_5702_MOESM1_ESM.zip › Fu_et_al_Supplementary/Ms_Mt_SWvsW_genes.txt]

Differentially expressed genes recovered from M. siculus in M. truncatula from libraries associated with salt and waterlogging tolerance versus waterlogging tolerance sorted by q-value
Medtr4g020370	Delta 1-pyrroline-5-carboxylate synthase	5.15735e-12
Medtr4g038440	Caffeic acid 3-O-methyltransferase	6.04338e-06
Medtr5g083170	Ferritin-2, chloroplastic	6.04338e-06
Medtr3g080190	Endoglucanase 11	0.000625634
Medtr8g061940	Histone H3	0.000754206
Medtr5g037960	Unknown Protein	0.000772153
Medtr5g088770	Cysteine proteinase inhibitor	0.00198097
Medtr5g016660	Anthocyanin 3'-O-beta-glucosyltransferase	0.00216496
Medtr3g085570	F-box family protein	0.00319232
Medtr3g031650	Dihydroflavonol reductase	0.0032264
Medtr8g076290	Ferulate 5-hydroxylase	0.0058961
Medtr3g070720	Phosphoinositide phospholipase C 2	0.00682067
