# Supplementary material for: Identifying similar transcripts in a related organism from de Bruijn graphs of RNA-Seq data, with applications to the study of salt and waterlogging tolerance in Melilotus
Source: BMC Genomics. 2019 Jun 6;20(Suppl 5):425. doi: 10.1186/s12864-019-5702-5 (PMC6551239; doi:10.1186/s12864-019-5702-5)
Supplement: Supplementary file 1 — Lists of unique genes that are present in recovered similar transcripts and differentially expressed genes from libraries associated with one condition versus another condition along with significant GO terms recovered from M. albus and M. siculus when our algorithm is applied to A. thaliana and M. truncatula in the 25_3 assembly. (ZIP 101 kb) [file 12864_2019_5702_MOESM1_ESM.zip › Fu_et_al_Supplementary/Ma_Mt_unique_terms.txt]

Significant GO terms recovered from M. albus but not from M. siculus in M. truncatula
GOID	GO:0031396
TERM	regulation of protein ubiquitination
P-VALUE	8.84604398116102e-17
CORRECTED P-VALUE	1.36052156430256e-13
NUM_ANNOTATIONS	2 (of 4)
ANNOTATED_GENES	Medtr6g013300, Medtr2g018980
GOID	GO:0051340
TERM	regulation of ligase activity
P-VALUE	8.84604398116102e-17
CORRECTED P-VALUE	1.36052156430256e-13
NUM_ANNOTATIONS	2 (of 4)
ANNOTATED_GENES	Medtr6g013300, Medtr2g018980
GOID	GO:0051438
TERM	regulation of ubiquitin-protein ligase activity
P-VALUE	8.84604398116102e-17
CORRECTED P-VALUE	1.36052156430256e-13
NUM_ANNOTATIONS	2 (of 4)
ANNOTATED_GENES	Medtr6g013300, Medtr2g018980
GOID	GO:0051439
TERM	regulation of ubiquitin-protein ligase activity involved in mitotic cell cycle
P-VALUE	8.84604398116102e-17
CORRECTED P-VALUE	1.36052156430256e-13
NUM_ANNOTATIONS	2 (of 4)
ANNOTATED_GENES	Medtr6g013300, Medtr2g018980
GOID	GO:0042040
TERM	metal incorporation into metallo-molybdopterin complex
P-VALUE	1.51001970757972e-13
CORRECTED P-VALUE	2.3224103102576e-10
NUM_ANNOTATIONS	3 (of 3)
ANNOTATED_GENES	Medtr3g008540, Medtr4g030930, Medtr4g031120
