# Supplementary material for: Identifying similar transcripts in a related organism from de Bruijn graphs of RNA-Seq data, with applications to the study of salt and waterlogging tolerance in Melilotus
Source: BMC Genomics. 2019 Jun 6;20(Suppl 5):425. doi: 10.1186/s12864-019-5702-5 (PMC6551239; doi:10.1186/s12864-019-5702-5)
Supplement: Supplementary file 1 — Lists of unique genes that are present in recovered similar transcripts and differentially expressed genes from libraries associated with one condition versus another condition along with significant GO terms recovered from M. albus and M. siculus when our algorithm is applied to A. thaliana and M. truncatula in the 25_3 assembly. (ZIP 101 kb) [file 12864_2019_5702_MOESM1_ESM.zip › Fu_et_al_Supplementary/Ma_At_WvsC_terms.txt]

Significant GO terms recovered from M. albus in A. thaliana from libraries associated with waterlogging tolerance versus control
GOID	GO:0050896
TERM	response to stimulus
P-VALUE	3.53398039225557e-16
CORRECTED P-VALUE	2.15219405888364e-13
NUM_ANNOTATIONS	75 (of 6617)
ANNOTATED_GENES	AT5G25830, AT3G52930, AT2G39730, AT1G12240, AT5G08640, AT1G04300, AT5G26340, AT2G20560, AT1G23550, AT1G05260, AT4G20850, AT3G10040, AT1G03080, AT3G02550, AT5G15120, AT2G39800, AT5G39890, AT3G62550, AT4G11650, AT1G72280, AT4G34050, AT3G16240, AT3G18490, AT3G01910, AT4G18020, AT5G47770, AT3G52990, AT4G34135, AT3G28480, AT1G17290, AT3G23150, AT5G66910, AT3G14230, AT1G17860, AT1G54060, AT5G42740, AT5…
GOID	GO:0042221
TERM	response to chemical
P-VALUE	2.69580198687555e-14
CORRECTED P-VALUE	1.64174341000721e-11
NUM_ANNOTATIONS	53 (of 3787)
ANNOTATED_GENES	AT3G52930, AT2G39730, AT3G04720, AT1G12240, AT5G08640, AT3G51860, AT1G65060, AT5G26340, AT2G20560, AT1G23550, AT5G41700, AT2G45570, AT1G05260, AT3G13750, AT1G34550, AT3G10040, AT3G02550, AT5G15120, AT2G39800, AT1G43800, AT5G39890, AT4G33070, AT3G62550, AT1G01060, AT3G12500, AT4G02280, AT4G34050, AT3G16770, AT3G18490, AT3G01910, AT4G18020, AT3G52990, AT4G18910, AT3G50660, AT1G17290, AT3G23150, AT2…
GOID	GO:0006950
TERM	response to stress
P-VALUE	1.33989097931905e-12
CORRECTED P-VALUE	8.15993606405302e-10
NUM_ANNOTATIONS	52 (of 4030)
ANNOTATED_GENES	AT3G52930, AT2G39730, AT3G04720, AT1G12240, AT2G22170, AT5G05320, AT5G26340, AT4G10270, AT2G20560, AT5G41700, AT2G45570, AT1G58170, AT1G05260, AT3G13750, AT3G10040, AT1G03080, AT3G02550, AT5G15120, AT2G39800, AT1G43800, AT2G15890, AT5G39890, AT5G25110, AT4G33070, AT1G01060, AT3G12500, AT4G02280, AT4G11650, AT1G72280, AT4G34050, AT3G16240, AT3G16770, AT3G18490, AT5G47770, AT3G28480, AT1G17290, AT2…
GOID	GO:0044699
TERM	single-organism process
P-VALUE	3.39069990272033e-12
CORRECTED P-VALUE	2.06493624075668e-09
NUM_ANNOTATIONS	90 (of 10646)
ANNOTATED_GENES	AT4G38400, AT3G52930, AT2G39730, AT1G12780, AT1G12240, AT5G01720, AT5G08640, AT3G08650, AT5G53390, AT1G04300, AT5G26340, AT1G23550, AT1G05260, AT4G20850, AT3G10040, AT1G71710, AT1G03080, AT3G02550, AT5G15120, AT2G39800, AT5G60990, AT5G39890, AT2G24270, AT5G08570, AT1G72280, AT4G34050, AT3G16240, AT3G27170, AT5G22320, AT4G18020, AT5G47770, AT3G52990, AT4G34135, AT3G28480, AT1G17290, AT1G80830, AT3…
GOID	GO:0009628
TERM	response to abiotic stimulus
P-VALUE	5.64722167420975e-12
CORRECTED P-VALUE	3.43915799959374e-09
NUM_ANNOTATIONS	42 (of 2833)
ANNOTATED_GENES	AT5G25830, AT3G52930, AT2G39730, AT3G04720, AT1G75780, AT1G12240, AT5G08640, AT1G65060, AT1G04300, AT5G26340, AT2G20560, AT2G45570, AT1G05260, AT4G20850, AT3G10040, AT3G02550, AT5G15120, AT2G39800, AT1G43800, AT5G39890, AT4G33070, AT1G44575, AT1G01060, AT4G02280, AT4G11650, AT3G16240, AT3G16770, AT3G18490, AT5G47770, AT1G17290, AT2G29500, AT2G23910, AT1G17860, AT3G14230, AT1G17840, AT5G42740, AT1…
GOID	GO:0001666
TERM	response to hypoxia
P-VALUE	4.15114166017777e-11
CORRECTED P-VALUE	2.52804527104826e-08
NUM_ANNOTATIONS	10 (of 100)
ANNOTATED_GENES	AT4G02280, AT3G10040, AT3G14230, AT3G02550, AT5G15120, AT1G43800, AT5G39890, AT4G33070, AT1G17290, AT1G72330
GOID	GO:0036293
TERM	response to decreased oxygen levels
P-VALUE	5.59096301742986e-11
CORRECTED P-VALUE	3.40489647761478e-08
NUM_ANNOTATIONS	10 (of 103)
ANNOTATED_GENES	AT4G02280, AT3G10040, AT3G14230, AT3G02550, AT5G15120, AT1G43800, AT5G39890, AT4G33070, AT1G17290, AT1G72330
GOID	GO:0070482
TERM	response to oxygen levels
P-VALUE	6.16145019698721e-11
CORRECTED P-VALUE	3.75232316996521e-08
NUM_ANNOTATIONS	10 (of 104)
ANNOTATED_GENES	AT4G02280, AT3G10040, AT3G14230, AT3G02550, AT5G15120, AT1G43800, AT5G39890, AT4G33070, AT1G17290, AT1G72330
GOID	GO:0010035
TERM	response to inorganic substance
P-VALUE	7.34511652283441e-11
CORRECTED P-VALUE	4.47317596240615e-08
NUM_ANNOTATIONS	28 (of 1417)
ANNOTATED_GENES	AT4G02280, AT3G52930, AT3G04720, AT4G34050, AT3G51860, AT3G18490, AT3G01910, AT5G26340, AT2G20560, AT2G45570, AT1G05260, AT3G52990, AT1G17290, AT3G13750, AT1G34550, AT2G29500, AT1G17860, AT1G75280, AT2G39800, AT5G39040, AT5G42740, AT5G19140, AT2G19590, AT2G18980, AT3G61050, AT1G01060, AT3G12500, AT2G15970
GOID	GO:1901700
TERM	response to oxygen-containing compound
P-VALUE	4.06001657552005e-10
CORRECTED P-VALUE	2.47255009449171e-07
NUM_ANNOTATIONS	36 (of 2459)
ANNOTATED_GENES	AT3G52930, AT2G39730, AT3G04720, AT1G12240, AT5G08640, AT1G65060, AT5G26340, AT2G20560, AT2G45570, AT1G05260, AT3G13750, AT3G10040, AT3G02550, AT5G15120, AT2G39800, AT1G43800, AT5G39890, AT4G33070, AT1G01060, AT3G12500, AT4G02280, AT3G16770, AT3G18490, AT3G01910, AT3G50660, AT2G29500, AT2G23910, AT1G17860, AT1G17840, AT5G42740, AT2G19590, AT2G18980, AT1G33590, AT3G61050, AT1G18390, AT2G15970
GOID	GO:0010033
TERM	response to organic substance
P-VALUE	1.35535898892099e-08
CORRECTED P-VALUE	8.25413624252884e-06
NUM_ANNOTATIONS	36 (of 2805)
ANNOTATED_GENES	AT3G52930, AT2G39730, AT3G04720, AT1G12240, AT5G08640, AT1G65060, AT5G26340, AT1G23550, AT5G41700, AT3G10040, AT3G02550, AT5G15120, AT2G39800, AT1G43800, AT5G39890, AT4G33070, AT3G62550, AT1G01060, AT3G12500, AT4G02280, AT3G16770, AT3G18490, AT4G18020, AT3G50660, AT3G23150, AT2G23910, AT1G54060, AT1G17840, AT5G42740, AT5G19140, AT2G19590, AT2G18980, AT1G33590, AT1G18390, AT2G15970, AT4G28650
GOID	GO:0001101
TERM	response to acid
P-VALUE	2.34841650051054e-08
CORRECTED P-VALUE	1.43018564881092e-05
NUM_ANNOTATIONS	26 (of 1604)
ANNOTATED_GENES	AT4G02280, AT2G39730, AT3G04720, AT1G12240, AT3G16770, AT3G18490, AT5G26340, AT2G45570, AT1G05260, AT3G50660, AT3G10040, AT1G17860, AT3G02550, AT5G15120, AT2G39800, AT1G17840, AT1G43800, AT5G39890, AT1G33590, AT2G18980, AT2G19590, AT4G33070, AT3G61050, AT1G01060, AT3G12500, AT2G15970
GOID	GO:0009605
TERM	response to external stimulus
P-VALUE	2.76898039576107e-08
CORRECTED P-VALUE	1.68630906101849e-05
NUM_ANNOTATIONS	31 (of 2224)
ANNOTATED_GENES	AT2G39730, AT3G04720, AT1G75780, AT1G12240, AT4G11650, AT3G16770, AT5G05320, AT3G51860, AT1G04300, AT2G45570, AT1G05260, AT4G34135, AT3G28480, AT4G20850, AT3G10040, AT3G02550, AT5G15120, AT1G43800, AT2G15890, AT5G42740, AT5G39890, AT1G33590, AT2G18980, AT2G19590, AT5G25110, AT4G33070, AT3G62550, AT3G61050, AT3G12500, AT2G15970, AT4G28650
GOID	GO:0044763
TERM	single-organism cellular process
P-VALUE	2.52223686935846e-07
CORRECTED P-VALUE	0.00015360422534393
NUM_ANNOTATIONS	65 (of 7925)
ANNOTATED_GENES	AT4G38400, AT3G52930, AT2G39730, AT1G75780, AT5G01720, AT2G22170, AT4G26300, AT2G16485, AT3G51860, AT1G65060, AT1G23550, AT5G41700, AT2G45570, AT1G58170, AT1G05260, AT3G13750, AT2G26230, AT4G34830, AT3G10040, AT1G71710, AT1G03080, AT3G02550, AT5G15120, AT2G39800, AT1G43800, AT5G60990, AT5G39890, AT4G33070, AT1G44575, AT2G24270, AT3G12500, AT5G08570, AT4G02280, AT2G01600, AT1G72280, AT4G34050, AT3…
GOID	GO:0044710
TERM	single-organism metabolic process
P-VALUE	1.26711330070941e-06
CORRECTED P-VALUE	0.000771672000132032
NUM_ANNOTATIONS	49 (of 5429)
ANNOTATED_GENES	AT3G52930, AT2G39730, AT1G75780, AT1G12780, AT5G01720, AT2G22170, AT4G26300, AT5G08640, AT1G65060, AT1G23550, AT5G41700, AT2G45570, AT1G58170, AT1G05260, AT3G13750, AT2G26230, AT4G34830, AT1G71710, AT5G15120, AT2G39800, AT1G43800, AT5G60990, AT4G33070, AT1G44575, AT2G24270, AT5G08570, AT4G02280, AT2G01600, AT4G34050, AT5G47770, AT3G52990, AT4G34135, AT1G17290, AT3G28480, AT3G50660, AT1G03475, AT3…
GOID	GO:0043207
TERM	response to external biotic stimulus
P-VALUE	2.50150817644513e-06
CORRECTED P-VALUE	0.00152341847945509
NUM_ANNOTATIONS	22 (of 1535)
ANNOTATED_GENES	AT2G39730, AT3G04720, AT1G12240, AT4G11650, AT3G16770, AT5G05320, AT3G51860, AT4G34135, AT3G28480, AT3G10040, AT3G02550, AT5G15120, AT1G43800, AT2G15890, AT5G42740, AT5G39890, AT1G33590, AT5G25110, AT3G62550, AT4G33070, AT3G12500, AT4G28650
GOID	GO:0051707
TERM	response to other organism
P-VALUE	2.50150817644513e-06
CORRECTED P-VALUE	0.00152341847945509
NUM_ANNOTATIONS	22 (of 1535)
ANNOTATED_GENES	AT2G39730, AT3G04720, AT1G12240, AT4G11650, AT3G16770, AT5G05320, AT3G51860, AT4G34135, AT3G28480, AT3G10040, AT3G02550, AT5G15120, AT1G43800, AT2G15890, AT5G42740, AT5G39890, AT1G33590, AT5G25110, AT3G62550, AT4G33070, AT3G12500, AT4G28650
GOID	GO:0009607
TERM	response to biotic stimulus
P-VALUE	2.52799634273631e-06
CORRECTED P-VALUE	0.00153954977272641
NUM_ANNOTATIONS	22 (of 1536)
ANNOTATED_GENES	AT2G39730, AT3G04720, AT1G12240, AT4G11650, AT3G16770, AT5G05320, AT3G51860, AT4G34135, AT3G28480, AT3G10040, AT3G02550, AT5G15120, AT1G43800, AT2G15890, AT5G42740, AT5G39890, AT1G33590, AT5G25110, AT3G62550, AT4G33070, AT3G12500, AT4G28650
GOID	GO:0010310
TERM	regulation of hydrogen peroxide metabolic process
P-VALUE	2.94980895343689e-06
CORRECTED P-VALUE	0.00179643365264307
NUM_ANNOTATIONS	8 (of 188)
ANNOTATED_GENES	AT5G39890, AT3G10040, AT2G39730, AT1G33590, AT4G33070, AT3G02550, AT5G15120, AT1G43800
GOID	GO:0009814
TERM	defense response, incompatible interaction
P-VALUE	3.34374488070442e-06
CORRECTED P-VALUE	0.00203634063234899
NUM_ANNOTATIONS	13 (of 579)
ANNOTATED_GENES	AT3G10040, AT2G39730, AT3G04720, AT4G11650, AT3G02550, AT5G15120, AT1G43800, AT5G42740, AT5G39890, AT1G33590, AT4G33070, AT3G12500, AT3G28480
GOID	GO:0010038
TERM	response to metal ion
P-VALUE	5.27852862504003e-06
CORRECTED P-VALUE	0.00321462393264938
NUM_ANNOTATIONS	13 (of 604)
ANNOTATED_GENES	AT3G52930, AT4G34050, AT1G75280, AT5G39040, AT3G51860, AT5G42740, AT5G19140, AT2G19590, AT3G52990, AT1G01060, AT1G17290, AT3G12500, AT1G34550
GOID	GO:2000377
TERM	regulation of reactive oxygen species metabolic process
P-VALUE	5.39189561827754e-06
CORRECTED P-VALUE	0.00328366443153102
NUM_ANNOTATIONS	8 (of 204)
ANNOTATED_GENES	AT5G39890, AT3G10040, AT2G39730, AT1G33590, AT4G33070, AT3G02550, AT5G15120, AT1G43800
GOID	GO:0008152
TERM	metabolic process
P-VALUE	1.18486466854436e-05
CORRECTED P-VALUE	0.00721582583143514
NUM_ANNOTATIONS	74 (of 10547)
ANNOTATED_GENES	AT3G52930, AT2G39730, AT1G12780, AT5G01720, AT5G08640, AT2G20560, AT1G23550, AT1G05260, AT4G20850, AT3G10040, AT1G71710, AT1G03080, AT3G02550, AT5G64570, AT5G15120, AT2G39800, AT5G60990, AT5G39890, AT1G33540, AT2G24270, AT5G08570, AT4G34050, AT3G18490, AT3G01910, AT1G62710, AT5G47770, AT3G52990, AT4G34135, AT3G28480, AT1G17290, AT3G23150, AT1G03475, AT4G26270, AT3G14230, AT1G17860, AT1G54060, AT5…
