# Supplementary material for: Identifying similar transcripts in a related organism from de Bruijn graphs of RNA-Seq data, with applications to the study of salt and waterlogging tolerance in Melilotus
Source: BMC Genomics. 2019 Jun 6;20(Suppl 5):425. doi: 10.1186/s12864-019-5702-5 (PMC6551239; doi:10.1186/s12864-019-5702-5)
Supplement: Supplementary file 1 — Lists of unique genes that are present in recovered similar transcripts and differentially expressed genes from libraries associated with one condition versus another condition along with significant GO terms recovered from M. albus and M. siculus when our algorithm is applied to A. thaliana and M. truncatula in the 25_3 assembly. (ZIP 101 kb) [file 12864_2019_5702_MOESM1_ESM.zip › Fu_et_al_Supplementary/Ma_At_unique_terms.txt]

Significant GO terms recovered from M. albus but not from M. siculus in A. thaliana
GOID	GO:0000375
TERM	RNA splicing, via transesterification reactions
P-VALUE	1.0068385039085e-07
CORRECTED P-VALUE	0.000327826616872608
NUM_ANNOTATIONS	104 (of 123)
ANNOTATED_GENES	AT3G55460, AT4G20440, AT3G01610, AT1G53720, AT2G20020, AT2G06210, AT2G47580, AT2G24590, AT1G11240, AT3G46210, AT3G23070, AT5G13480, AT4G18120, AT3G01150, AT2G37340, AT3G03300, AT2G47790, AT1G77470, AT1G02840, AT1G23860, AT1G73840, AT3G20550, AT4G28200, AT2G43370, AT1G17070, AT5G64200, AT4G36690, AT2G16940, AT2G22090, AT1G16610, AT2G47310, AT5G53680, AT3G04680, AT2G46610, AT5G06360, AT3G53500, AT2…
GOID	GO:0000377
TERM	RNA splicing, via transesterification reactions with bulged adenosine as nucleophile
P-VALUE	1.0068385039085e-07
CORRECTED P-VALUE	0.000327826616872608
NUM_ANNOTATIONS	104 (of 123)
ANNOTATED_GENES	AT3G55460, AT4G20440, AT3G01610, AT1G53720, AT2G20020, AT2G06210, AT2G47580, AT2G24590, AT1G11240, AT3G46210, AT3G23070, AT5G13480, AT4G18120, AT3G01150, AT2G37340, AT3G03300, AT2G47790, AT1G77470, AT1G02840, AT1G23860, AT1G73840, AT3G20550, AT4G28200, AT2G43370, AT1G17070, AT5G64200, AT4G36690, AT2G16940, AT2G22090, AT1G16610, AT2G47310, AT5G53680, AT3G04680, AT2G46610, AT5G06360, AT3G53500, AT2…
GOID	GO:0009106
TERM	lipoate metabolic process
P-VALUE	1.38988211432268e-07
CORRECTED P-VALUE	0.000452545616423465
NUM_ANNOTATIONS	40 (of 41)
ANNOTATED_GENES	AT5G42650, AT5G09660, AT2G20610, AT2G20860, AT4G01900, AT3G45140, AT3G26900, AT4G32980, AT3G25860, AT2G21330, AT4G39030, AT4G38970, AT4G23600, AT4G01050, AT2G22990, AT2G43710, AT1G23740, AT1G68530, AT3G04790, AT1G74960, AT3G62030, AT5G62790, AT2G22330, AT5G08415, AT2G35500, AT2G30870, AT2G43750, AT4G04640, AT2G27680, AT5G60600, AT1G08550, AT4G30950, AT2G18950, AT3G14110, AT4G33010, AT1G04640, AT2…
GOID	GO:0040034
TERM	regulation of development, heterochronic
P-VALUE	1.38988211432268e-07
CORRECTED P-VALUE	0.000452545616423465
NUM_ANNOTATIONS	40 (of 41)
ANNOTATED_GENES	AT5G62430, AT4G40060, AT1G27370, AT4G00650, AT5G50080, AT4G24540, AT5G53950, AT3G06500, AT2G22370, AT1G53230, AT4G22950, AT5G12840, AT5G39860, AT1G63030, AT5G45390, AT1G27360, AT1G35560, AT3G15030, AT1G31140, AT5G60970, AT5G45600, AT2G34720, AT1G55325, AT5G08070, AT3G47710, AT4G00450, AT5G03790, AT5G03730, AT1G69440, AT1G30210, AT1G12610, AT4G18390, AT1G75410, AT1G04080, AT5G43270, AT3G02150, AT5…
GOID	GO:0016197
TERM	endosomal transport
P-VALUE	1.41990818372031e-07
CORRECTED P-VALUE	0.000462322104619333
NUM_ANNOTATIONS	34 (of 34)
ANNOTATED_GENES	AT4G15470, AT1G20110, AT2G17790, AT3G51310, AT2G30330, AT5G46860, AT1G26670, AT5G07120, AT3G02470, AT5G06140, AT4G39990, AT4G27690, AT1G28200, AT2G20990, AT5G53530, AT5G43320, AT5G08290, AT1G48550, AT1G73030, AT5G39510, AT1G14400, AT3G54840, AT1G16210, AT1G17730, AT3G20290, AT1G75850, AT5G16830, AT2G44100, AT1G34190, AT5G13530, AT3G47810, AT2G27600, AT4G21160, AT1G13980
GOID	GO:0071367
TERM	cellular response to brassinosteroid stimulus
P-VALUE	2.15906381647637e-07
CORRECTED P-VALUE	0.000702991178644706
NUM_ANNOTATIONS	39 (of 40)
ANNOTATED_GENES	AT1G14000, AT1G74500, AT1G78300, AT2G13790, AT1G75080, AT3G26940, AT1G48270, AT1G32130, AT1G34210, AT4G38740, AT3G05800, AT4G28720, AT2G42580, AT3G57180, AT2G30980, AT4G30610, AT1G19350, AT3G46290, AT1G22300, AT1G71830, AT4G35230, AT5G10450, AT2G01950, AT5G08130, AT1G06390, AT5G58220, AT4G39400, AT5G02800, AT1G35160, AT4G00710, AT5G46570, AT5G22260, AT5G65430, AT4G15400, AT4G18710, AT5G54380, AT1…
GOID	GO:0009071
TERM	serine family amino acid catabolic process
P-VALUE	2.65996757967203e-07
CORRECTED P-VALUE	0.000866085443941213
NUM_ANNOTATIONS	52 (of 56)
ANNOTATED_GENES	AT2G30860, AT5G42650, AT5G09660, AT2G20610, AT2G20860, AT4G01900, AT1G11860, AT3G45140, AT4G25130, AT3G52500, AT3G26900, AT2G21170, AT4G32980, AT3G25860, AT2G35120, AT2G21330, AT4G39030, AT4G38970, AT4G23600, AT4G01050, AT1G32470, AT2G43710, AT2G22990, AT1G23740, AT1G68530, AT3G04790, AT1G74960, AT3G62130, AT3G62030, AT5G62790, AT2G22330, AT2G35500, AT2G30870, AT2G43750, AT4G04640, AT1G48420, AT2…
GOID	GO:0010074
TERM	maintenance of meristem identity
P-VALUE	2.65996757967203e-07
CORRECTED P-VALUE	0.000866085443941213
NUM_ANNOTATIONS	52 (of 56)
ANNOTATED_GENES	AT2G27230, AT4G27010, AT4G28980, AT4G00150, AT4G29040, AT2G17950, AT4G24540, AT4G11920, AT1G49540, AT3G60630, AT2G46920, AT1G70560, AT5G13480, AT5G02030, AT2G03710, AT5G12410, AT5G65510, AT5G13290, AT4G37750, AT4G24670, AT1G03770, AT1G69120, AT2G41620, AT4G28200, AT4G35050, AT1G56290, AT1G80680, AT1G59760, AT2G22540, AT5G63780, AT5G11260, AT2G20140, AT2G27990, AT3G07050, AT5G48160, AT5G49020, AT1…
GOID	GO:0051094
TERM	positive regulation of developmental process
P-VALUE	2.87488349509722e-07
CORRECTED P-VALUE	0.000936062066003656
NUM_ANNOTATIONS	63 (of 70)
ANNOTATED_GENES	AT3G22590, AT5G63980, AT5G11320, AT4G39850, AT2G42400, AT1G15570, AT1G10670, AT3G44110, AT5G57390, AT5G05690, AT1G79580, AT2G43410, AT2G19450, AT1G62380, AT4G34530, AT2G34900, AT5G11300, AT3G48990, AT2G22630, AT1G22770, AT3G04610, AT2G45650, AT5G13910, AT5G08370, AT1G25540, AT4G22140, AT5G06550, AT1G07430, AT4G32010, AT4G04885, AT4G20370, AT1G18100, AT4G14690, AT4G32540, AT2G33810, AT1G11130, AT3…
GOID	GO:0042364
TERM	water-soluble vitamin biosynthetic process
P-VALUE	3.21104210236654e-07
CORRECTED P-VALUE	0.00104551530853055
NUM_ANNOTATIONS	43 (of 45)
ANNOTATED_GENES	AT5G11540, AT1G16340, AT2G43360, AT5G04620, AT2G46110, AT2G46740, AT1G71230, AT5G34780, AT4G26260, AT3G02870, AT2G20690, AT1G65770, AT3G16050, AT2G29630, AT5G01410, AT4G33670, AT2G22450, AT2G28880, AT5G54770, AT1G22940, AT5G49970, AT5G59750, AT5G57590, AT2G38230, AT2G45790, AT5G64300, AT5G60540, AT5G53580, AT5G37850, AT4G20960, AT5G55120, AT5G28840, AT2G39770, AT2G25830, AT2G46750, AT2G44050, AT4…
GOID	GO:0009742
TERM	brassinosteroid mediated signaling pathway
P-VALUE	3.35192778630774e-07
CORRECTED P-VALUE	0.0010913876872218
NUM_ANNOTATIONS	38 (of 39)
ANNOTATED_GENES	AT1G14000, AT1G74500, AT1G78300, AT2G13790, AT1G75080, AT3G26940, AT1G48270, AT1G32130, AT1G34210, AT4G38740, AT3G05800, AT4G28720, AT2G42580, AT3G57180, AT2G30980, AT4G30610, AT1G19350, AT3G46290, AT1G22300, AT1G71830, AT4G35230, AT5G10450, AT2G01950, AT5G08130, AT1G06390, AT5G58220, AT4G39400, AT5G02800, AT1G35160, AT4G00710, AT5G46570, AT5G65430, AT4G15400, AT4G18710, AT5G54380, AT1G03445, AT3…
GOID	GO:0043401
TERM	steroid hormone mediated signaling pathway
P-VALUE	3.35192778630774e-07
CORRECTED P-VALUE	0.0010913876872218
NUM_ANNOTATIONS	38 (of 39)
ANNOTATED_GENES	AT1G14000, AT1G74500, AT1G78300, AT2G13790, AT1G75080, AT3G26940, AT1G48270, AT1G32130, AT1G34210, AT4G38740, AT3G05800, AT4G28720, AT2G42580, AT3G57180, AT2G30980, AT4G30610, AT1G19350, AT3G46290, AT1G22300, AT1G71830, AT4G35230, AT5G10450, AT2G01950, AT5G08130, AT1G06390, AT5G58220, AT4G39400, AT5G02800, AT1G35160, AT4G00710, AT5G46570, AT5G65430, AT4G15400, AT4G18710, AT5G54380, AT1G03445, AT3…
GOID	GO:0048545
TERM	response to steroid hormone
P-VALUE	3.35192778630774e-07
CORRECTED P-VALUE	0.0010913876872218
NUM_ANNOTATIONS	38 (of 39)
ANNOTATED_GENES	AT1G14000, AT1G74500, AT1G78300, AT2G13790, AT1G75080, AT3G26940, AT1G48270, AT1G32130, AT1G34210, AT4G38740, AT3G05800, AT4G28720, AT2G42580, AT3G57180, AT2G30980, AT4G30610, AT1G19350, AT3G46290, AT1G22300, AT1G71830, AT4G35230, AT5G10450, AT2G01950, AT5G08130, AT1G06390, AT5G58220, AT4G39400, AT5G02800, AT1G35160, AT4G00710, AT5G46570, AT5G65430, AT4G15400, AT4G18710, AT5G54380, AT1G03445, AT3…
GOID	GO:0071383
TERM	cellular response to steroid hormone stimulus
P-VALUE	3.35192778630774e-07
CORRECTED P-VALUE	0.0010913876872218
NUM_ANNOTATIONS	38 (of 39)
ANNOTATED_GENES	AT1G14000, AT1G74500, AT1G78300, AT2G13790, AT1G75080, AT3G26940, AT1G48270, AT1G32130, AT1G34210, AT4G38740, AT3G05800, AT4G28720, AT2G42580, AT3G57180, AT2G30980, AT4G30610, AT1G19350, AT3G46290, AT1G22300, AT1G71830, AT4G35230, AT5G10450, AT2G01950, AT5G08130, AT1G06390, AT5G58220, AT4G39400, AT5G02800, AT1G35160, AT4G00710, AT5G46570, AT5G65430, AT4G15400, AT4G18710, AT5G54380, AT1G03445, AT3…
GOID	GO:1901419
TERM	regulation of response to alcohol
P-VALUE	3.93967226560202e-07
CORRECTED P-VALUE	0.00128275728968002
NUM_ANNOTATIONS	51 (of 55)
ANNOTATED_GENES	AT4G09570, AT5G20910, AT3G50500, AT1G01720, AT5G10720, AT5G66880, AT4G34460, AT1G25490, AT5G01810, AT5G03280, AT3G48040, AT2G19430, AT3G26940, AT2G22430, AT1G48270, AT5G53160, AT5G62880, AT5G08335, AT4G33360, AT3G11410, AT2G25170, AT5G59220, AT3G59380, AT5G40280, AT1G07430, AT3G15730, AT1G53300, AT4G35790, AT1G52400, AT5G06100, AT2G39550, AT2G33150, AT2G32460, AT5G65310, AT1G52920, AT5G23320, AT5…
GOID	GO:0009827
TERM	plant-type cell wall modification
P-VALUE	4.7608869513213e-07
CORRECTED P-VALUE	0.00155014479135022
NUM_ANNOTATIONS	174 (of 222)
ANNOTATED_GENES	AT3G08550, AT4G17030, AT5G07420, AT3G59830, AT3G45280, AT5G47470, AT5G48140, AT1G28550, AT2G20650, AT3G45970, AT5G19580, AT2G33670, AT3G24620, AT1G52690, AT5G05290, AT4G03620, AT3G10470, AT3G56960, AT3G54340, AT2G13680, AT1G69120, AT1G19780, AT5G04390, AT3G03220, AT2G03090, AT5G37060, AT3G05610, AT3G02310, AT1G48000, AT4G13240, AT2G37640, AT5G36260, AT3G12690, AT4G32810, AT4G09960, AT5G39260, AT5…
GOID	GO:0009734
TERM	auxin-activated signaling pathway
P-VALUE	4.84504419428972e-07
CORRECTED P-VALUE	0.00157754638966073
NUM_ANNOTATIONS	65 (of 73)
ANNOTATED_GENES	AT1G14000, AT2G43010, AT5G49720, AT3G63300, AT2G28780, AT4G37580, AT1G32450, AT5G57390, AT3G28360, AT5G65670, AT1G27340, AT1G28010, AT5G20990, AT2G34650, AT3G16640, AT2G47000, AT2G42580, AT2G36910, AT5G65510, AT5G15100, AT5G63310, AT2G01950, AT1G70940, AT1G27940, AT5G01270, AT1G78570, AT3G53020, AT5G54510, AT2G39480, AT3G62150, AT1G56010, AT5G47370, AT5G63190, AT5G10510, AT3G28970, AT3G28380, AT4…
GOID	GO:0006546
TERM	glycine catabolic process
P-VALUE	5.82737349908094e-07
CORRECTED P-VALUE	0.00189739281130075
NUM_ANNOTATIONS	50 (of 54)
ANNOTATED_GENES	AT2G30860, AT5G42650, AT5G09660, AT2G20610, AT2G20860, AT4G01900, AT1G11860, AT3G45140, AT4G25130, AT3G52500, AT3G26900, AT2G21170, AT4G32980, AT3G25860, AT2G35120, AT2G21330, AT4G39030, AT4G38970, AT4G23600, AT4G01050, AT1G32470, AT2G43710, AT2G22990, AT1G23740, AT1G68530, AT3G04790, AT1G74960, AT3G62030, AT5G62790, AT2G22330, AT2G35500, AT2G30870, AT2G43750, AT4G04640, AT2G27680, AT5G60600, AT4…
GOID	GO:0006109
TERM	regulation of carbohydrate metabolic process
P-VALUE	8.06356890940079e-07
CORRECTED P-VALUE	0.0026254980369009
NUM_ANNOTATIONS	36 (of 37)
ANNOTATED_GENES	AT4G12720, AT5G40870, AT5G07690, AT4G27750, AT1G71230, AT2G47400, AT2G41680, AT3G62410, AT1G48270, AT1G44830, AT5G07700, AT1G07640, AT4G39940, AT1G65770, AT2G14750, AT5G05170, AT3G27190, AT2G01940, AT3G47450, AT2G25450, AT1G68130, AT3G15360, AT5G65590, AT1G30230, AT1G05850, AT1G12840, AT1G03680, AT3G03710, AT3G18140, AT3G54320, AT5G61420, AT3G02140, AT3G02730, AT5G63370, AT4G28110, AT1G13900
GOID	GO:0006767
TERM	water-soluble vitamin metabolic process
P-VALUE	8.52905417624334e-07
CORRECTED P-VALUE	0.00277706003978483
NUM_ANNOTATIONS	45 (of 48)
ANNOTATED_GENES	AT5G11540, AT1G16340, AT2G43360, AT5G04620, AT2G46110, AT2G46740, AT1G71230, AT5G34780, AT4G26260, AT1G02880, AT3G02870, AT2G20690, AT1G65770, AT3G16050, AT2G29630, AT5G01410, AT4G33670, AT2G22450, AT2G28880, AT5G54770, AT1G22940, AT5G49970, AT5G59750, AT5G57590, AT2G38230, AT2G45790, AT5G64300, AT5G60540, AT5G53580, AT5G37850, AT2G44750, AT4G20960, AT5G55120, AT5G28840, AT2G39770, AT2G25830, AT2…
GOID	GO:0009787
TERM	regulation of abscisic acid-activated signaling pathway
P-VALUE	8.6078359816931e-07
CORRECTED P-VALUE	0.00280271139563927
NUM_ANNOTATIONS	49 (of 53)
ANNOTATED_GENES	AT4G09570, AT5G20910, AT3G50500, AT1G01720, AT5G10720, AT5G66880, AT4G34460, AT1G25490, AT5G01810, AT5G03280, AT3G48040, AT2G19430, AT2G22430, AT1G48270, AT5G53160, AT5G62880, AT5G08335, AT4G33360, AT3G11410, AT2G25170, AT5G59220, AT3G59380, AT5G40280, AT1G07430, AT3G15730, AT1G53300, AT4G35790, AT1G52400, AT5G06100, AT2G39550, AT2G33150, AT2G32460, AT5G65310, AT1G52920, AT5G23320, AT5G13680, AT1…
GOID	GO:0015696
TERM	ammonium transport
P-VALUE	9.0862409014505e-07
CORRECTED P-VALUE	0.00295848003751228
NUM_ANNOTATIONS	30 (of 30)
ANNOTATED_GENES	AT4G28700, AT4G13510, AT5G61210, AT4G03550, AT3G13320, AT2G17290, AT5G09420, AT3G52400, AT1G59820, AT5G55930, AT1G09270, AT3G11820, AT3G24290, AT4G21120, AT1G28380, AT5G50200, AT2G38290, AT1G77380, AT5G40780, AT4G27500, AT4G32400, AT1G27970, AT4G37640, AT3G52190, AT5G13490, AT1G64780, AT1G09070, AT3G13870, AT1G77140, AT3G24300
GOID	GO:0009756
TERM	carbohydrate mediated signaling
P-VALUE	1.07319153744412e-06
CORRECTED P-VALUE	0.00349431164591804
NUM_ANNOTATIONS	96 (of 115)
ANNOTATED_GENES	AT4G26740, AT1G76030, AT2G28290, AT5G57390, AT3G49240, AT2G02560, AT1G74720, AT5G03280, AT4G33650, AT5G13480, AT5G51760, AT2G20890, AT3G20770, AT3G20550, AT2G41620, AT3G61140, AT1G09100, AT2G36270, AT2G06510, AT4G35050, AT1G52340, AT2G40220, AT3G26744, AT2G19860, AT1G25350, AT1G16610, AT2G34710, AT3G27670, AT3G04680, AT1G56650, AT2G21150, AT5G49020, AT5G46210, AT4G02060, AT1G76500, AT4G22970, AT5…
GOID	GO:0010182
TERM	sugar mediated signaling pathway
P-VALUE	1.07319153744412e-06
CORRECTED P-VALUE	0.00349431164591804
NUM_ANNOTATIONS	96 (of 115)
ANNOTATED_GENES	AT4G26740, AT1G76030, AT2G28290, AT5G57390, AT3G49240, AT2G02560, AT1G74720, AT5G03280, AT4G33650, AT5G13480, AT5G51760, AT2G20890, AT3G20770, AT3G20550, AT2G41620, AT3G61140, AT1G09100, AT2G36270, AT2G06510, AT4G35050, AT1G52340, AT2G40220, AT3G26744, AT2G19860, AT1G25350, AT1G16610, AT2G34710, AT3G27670, AT3G04680, AT1G56650, AT2G21150, AT5G49020, AT5G46210, AT4G02060, AT1G76500, AT4G22970, AT5…
GOID	GO:0031047
TERM	gene silencing by RNA
P-VALUE	1.09586354306415e-06
CORRECTED P-VALUE	0.00356813169621688
NUM_ANNOTATIONS	280 (of 376)
ANNOTATED_GENES	AT2G31650, AT3G09360, AT2G28290, AT3G54670, AT3G01610, AT4G00380, AT2G06210, AT1G19850, AT1G44780, AT5G43810, AT3G42670, AT5G13480, AT4G21270, AT1G77470, AT5G65180, AT3G02680, AT4G33400, AT1G15940, AT4G17560, AT3G20150, AT5G43990, AT5G65460, AT3G53500, AT4G26870, AT1G09700, AT2G06990, AT3G57290, AT1G78770, AT1G61040, AT1G09450, AT5G09860, AT4G01730, AT1G78430, AT5G23880, AT1G05460, AT5G47010, AT1…
GOID	GO:0051240
TERM	positive regulation of multicellular organismal process
P-VALUE	1.21369686822152e-06
CORRECTED P-VALUE	0.00395179700292928
NUM_ANNOTATIONS	59 (of 66)
ANNOTATED_GENES	AT3G54620, AT3G22590, AT5G11320, AT4G39850, AT2G42400, AT1G15570, AT1G10670, AT3G44110, AT5G05690, AT2G43410, AT2G19450, AT1G62380, AT4G34530, AT2G34900, AT5G11300, AT3G48990, AT2G22630, AT1G22770, AT3G04610, AT2G45650, AT1G13710, AT5G13910, AT5G08370, AT1G25540, AT4G22140, AT5G06550, AT1G07430, AT4G32010, AT4G04885, AT3G62420, AT4G20370, AT1G18100, AT4G14690, AT4G32540, AT2G33810, AT4G02640, AT3…
GOID	GO:0006636
TERM	unsaturated fatty acid biosynthetic process
P-VALUE	1.38613579724736e-06
CORRECTED P-VALUE	0.00451325815583742
NUM_ANNOTATIONS	62 (of 70)
ANNOTATED_GENES	AT4G18480, AT5G17230, AT5G42650, AT5G09660, AT2G20610, AT2G20860, AT4G01900, AT1G63970, AT3G45140, AT5G23060, AT1G32200, AT4G33950, AT3G01480, AT3G26900, AT4G32980, AT3G25860, AT2G21330, AT4G39030, AT4G38970, AT4G23600, AT4G01050, AT3G56940, AT3G11670, AT3G53130, AT2G43710, AT2G22990, AT1G23740, AT1G68530, AT3G04790, AT1G74960, AT3G62030, AT3G63520, AT2G29980, AT4G14070, AT1G54780, AT5G62790, AT2…
GOID	GO:0033559
TERM	unsaturated fatty acid metabolic process
P-VALUE	1.38613579724736e-06
CORRECTED P-VALUE	0.00451325815583742
NUM_ANNOTATIONS	62 (of 70)
ANNOTATED_GENES	AT4G18480, AT5G17230, AT5G42650, AT5G09660, AT2G20610, AT2G20860, AT4G01900, AT1G63970, AT3G45140, AT5G23060, AT1G32200, AT4G33950, AT3G01480, AT3G26900, AT4G32980, AT3G25860, AT2G21330, AT4G39030, AT4G38970, AT4G23600, AT4G01050, AT3G56940, AT3G11670, AT3G53130, AT2G43710, AT2G22990, AT1G23740, AT1G68530, AT3G04790, AT1G74960, AT3G62030, AT3G63520, AT2G29980, AT4G14070, AT1G54780, AT5G62790, AT2…
GOID	GO:0048582
TERM	positive regulation of post-embryonic development
P-VALUE	1.46385472085137e-06
CORRECTED P-VALUE	0.00476631097109205
NUM_ANNOTATIONS	55 (of 61)
ANNOTATED_GENES	AT3G22590, AT5G11320, AT4G39850, AT2G42400, AT1G15570, AT1G10670, AT3G44110, AT5G05690, AT2G43410, AT2G19450, AT1G62380, AT4G34530, AT2G34900, AT5G11300, AT3G48990, AT2G22630, AT1G22770, AT3G04610, AT2G45650, AT5G13910, AT5G08370, AT1G25540, AT4G22140, AT5G06550, AT1G07430, AT4G32010, AT4G04885, AT4G20370, AT1G18100, AT4G14690, AT4G32540, AT2G33810, AT3G22840, AT1G26310, AT4G02560, AT2G45660, AT5…
GOID	GO:0043085
TERM	positive regulation of catalytic activity
P-VALUE	1.66650205041069e-06
CORRECTED P-VALUE	0.0054261306761372
NUM_ANNOTATIONS	100 (of 121)
ANNOTATED_GENES	AT4G22890, AT3G18110, AT4G32330, AT4G04340, AT1G62750, AT4G32260, AT1G48270, AT5G04510, AT5G38520, AT3G45640, AT4G18060, AT3G59780, AT2G29630, AT5G50210, AT5G08370, AT5G01410, AT5G58140, AT5G54770, AT5G58330, AT3G15360, AT5G08570, AT5G63780, AT3G19000, AT2G17520, AT2G34470, AT5G53580, AT5G66190, AT4G34100, AT3G54050, AT3G55800, AT1G03680, AT5G48300, AT1G21840, AT4G17050, AT3G51030, AT4G36530, AT3…
GOID	GO:0052546
TERM	cell wall pectin metabolic process
P-VALUE	1.71581070090885e-06
CORRECTED P-VALUE	0.00558667964215922
NUM_ANNOTATIONS	39 (of 41)
ANNOTATED_GENES	AT1G78240, AT1G11580, AT4G01220, AT2G16950, AT1G64190, AT1G16340, AT1G15210, AT3G01040, AT1G66180, AT5G19820, AT4G30190, AT5G41040, AT4G01770, AT1G09780, AT4G26690, AT2G35610, AT5G15470, AT3G25140, AT1G79500, AT1G61580, AT5G65590, AT1G12110, AT1G30690, AT5G15350, AT3G61130, AT3G29360, AT5G53480, AT5G15490, AT4G00740, AT3G62270, AT4G01750, AT3G02880, AT5G55480, AT5G43060, AT2G35880, AT5G17420, AT1…
GOID	GO:0046903
TERM	secretion
P-VALUE	1.8701349939756e-06
CORRECTED P-VALUE	0.00608915954038456
NUM_ANNOTATIONS	47 (of 51)
ANNOTATED_GENES	AT2G34250, AT1G29310, AT5G03540, AT1G07000, AT1G20080, AT4G12120, AT4G02195, AT2G44610, AT1G02010, AT3G09520, AT5G50440, AT3G51300, AT3G05710, AT2G31530, AT2G28650, AT4G31540, AT3G09530, AT3G55150, AT5G59730, AT5G13990, AT2G17980, AT1G78720, AT5G07350, AT1G12360, AT1G07725, AT5G52350, AT1G72470, AT1G54090, AT2G28640, AT5G61010, AT2G36190, AT5G50380, AT5G52340, AT2G18710, AT4G24190, AT4G03510, AT5…
GOID	GO:0019216
TERM	regulation of lipid metabolic process
P-VALUE	1.90393776074466e-06
CORRECTED P-VALUE	0.00619922134898461
NUM_ANNOTATIONS	43 (of 46)
ANNOTATED_GENES	AT5G63980, AT5G42650, AT1G25330, AT5G09660, AT2G22780, AT4G01900, AT3G45140, AT5G23060, AT1G20780, AT4G18780, AT4G32980, AT1G63030, AT4G03560, AT5G05280, AT4G01050, AT3G56940, AT3G47450, AT1G53130, AT1G52340, AT2G40220, AT1G23740, AT1G68530, AT1G74960, AT5G05700, AT5G62790, AT3G11240, AT3G03710, AT5G61730, AT1G42970, AT1G16060, AT5G02310, AT1G12610, AT1G64670, AT2G45400, AT5G60600, AT1G08550, AT4…
GOID	GO:0043648
TERM	dicarboxylic acid metabolic process
P-VALUE	1.93448073410615e-06
CORRECTED P-VALUE	0.00629866927024963
NUM_ANNOTATIONS	34 (of 35)
ANNOTATED_GENES	AT2G13560, AT4G39660, AT1G79750, AT5G53460, AT5G11670, AT5G50950, AT5G11880, AT3G59890, AT4G34570, AT5G62530, AT4G33680, AT2G44040, AT3G48990, AT5G35630, AT3G14390, AT2G45300, AT4G00570, AT2G28880, AT3G60880, AT5G25880, AT2G16370, AT4G33510, AT2G19900, AT2G45440, AT5G64290, AT3G22200, AT1G65960, AT5G12860, AT4G39980, AT5G38710, AT5G46180, AT1G79440, AT3G16170, AT3G30775
GOID	GO:0048508
TERM	embryonic meristem development
P-VALUE	2.10750882584455e-06
CORRECTED P-VALUE	0.00686204873694986
NUM_ANNOTATIONS	54 (of 60)
ANNOTATED_GENES	AT5G62940, AT1G05470, AT2G38280, AT1G69670, AT1G30490, AT5G53950, AT3G08850, AT5G13480, AT2G20000, AT1G69270, AT4G15900, AT5G60690, AT3G13300, AT5G27030, AT3G15170, AT3G15880, AT4G32010, AT3G61140, AT3G02130, AT1G71830, AT1G15750, AT4G02570, AT2G34710, AT5G08130, AT4G31160, AT3G27670, AT1G11130, AT1G48410, AT5G13570, AT5G61480, AT1G46480, AT5G48160, AT5G46210, AT4G22970, AT1G50030, AT2G20300, AT4…
GOID	GO:0042547
TERM	cell wall modification involved in multidimensional cell growth
P-VALUE	2.29824034513478e-06
CORRECTED P-VALUE	0.00748307056375885
NUM_ANNOTATIONS	28 (of 28)
ANNOTATED_GENES	AT3G08550, AT1G70710, AT2G40610, AT2G39700, AT2G28950, AT3G54920, AT3G03220, AT2G03090, AT1G62980, AT1G26770, AT2G37640, AT3G29030, AT3G60570, AT4G38210, AT1G65680, AT5G39260, AT2G45110, AT5G05290, AT4G01630, AT3G55500, AT5G39300, AT1G10550, AT1G12560, AT5G39280, AT5G39290, AT1G20190, AT5G02260, AT5G56320
GOID	GO:0000398
TERM	mRNA splicing, via spliceosome
P-VALUE	2.54006291810868e-06
CORRECTED P-VALUE	0.00827044486136185
NUM_ANNOTATIONS	93 (of 112)
ANNOTATED_GENES	AT3G55460, AT4G20440, AT3G01610, AT1G53720, AT2G06210, AT2G47580, AT2G24590, AT1G11240, AT3G46210, AT5G13480, AT4G18120, AT3G01150, AT2G37340, AT3G03300, AT2G47790, AT1G77470, AT1G02840, AT1G23860, AT1G73840, AT3G20550, AT4G28200, AT2G43370, AT1G17070, AT5G64200, AT4G36690, AT2G16940, AT1G16610, AT2G22090, AT2G47310, AT5G53680, AT3G04680, AT2G46610, AT5G06360, AT3G53500, AT2G27100, AT1G12650, AT3…
GOID	GO:0044093
TERM	positive regulation of molecular function
P-VALUE	2.67974268171452e-06
CORRECTED P-VALUE	0.00872524217166249
NUM_ANNOTATIONS	101 (of 123)
ANNOTATED_GENES	AT4G22890, AT3G18110, AT4G32330, AT4G04340, AT1G62750, AT4G32260, AT1G48270, AT5G04510, AT5G38520, AT3G45640, AT4G18060, AT3G59780, AT2G29630, AT5G50210, AT5G08370, AT5G01410, AT5G58140, AT5G54770, AT5G58330, AT3G15360, AT5G08570, AT5G63780, AT3G19000, AT2G17520, AT2G34470, AT5G53580, AT5G66190, AT4G34100, AT3G54050, AT3G55800, AT1G03680, AT5G48300, AT1G21840, AT4G17050, AT3G51030, AT4G36530, AT3…
GOID	GO:0032940
TERM	secretion by cell
P-VALUE	2.75032123175557e-06
CORRECTED P-VALUE	0.00895504593059614
NUM_ANNOTATIONS	46 (of 50)
ANNOTATED_GENES	AT2G34250, AT1G29310, AT5G03540, AT1G07000, AT1G20080, AT4G12120, AT4G02195, AT2G44610, AT1G02010, AT3G09520, AT5G50440, AT3G51300, AT3G05710, AT2G31530, AT2G28650, AT4G31540, AT3G09530, AT3G55150, AT5G59730, AT5G13990, AT2G17980, AT1G78720, AT5G07350, AT1G12360, AT1G07725, AT5G52350, AT1G72470, AT1G54090, AT2G28640, AT5G61010, AT5G50380, AT5G52340, AT2G18710, AT4G24190, AT4G03510, AT5G58430, AT2…
