# Supplementary material for: Identifying similar transcripts in a related organism from de Bruijn graphs of RNA-Seq data, with applications to the study of salt and waterlogging tolerance in Melilotus
Source: BMC Genomics. 2019 Jun 6;20(Suppl 5):425. doi: 10.1186/s12864-019-5702-5 (PMC6551239; doi:10.1186/s12864-019-5702-5)
Supplement: Supplementary file 1 — Lists of unique genes that are present in recovered similar transcripts and differentially expressed genes from libraries associated with one condition versus another condition along with significant GO terms recovered from M. albus and M. siculus when our algorithm is applied to A. thaliana and M. truncatula in the 25_3 assembly. (ZIP 101 kb) [file 12864_2019_5702_MOESM1_ESM.zip › Fu_et_al_Supplementary/Ma_Mt_SWvsC_genes.txt]

Differentially expressed genes recovered from M. albus in M. truncatula from libraries associated with salt and waterlogging tolerance versus control sorted by q-value
Medtr4g123950	Group 3 LEA protein	1.0809e-11
Medtr8g093440	Unknown Protein	1.57723e-10
Medtr6g042240	Type I inositol-1,4,5-trisphosphate 5-phosphatase 1	4.68387e-10
Medtr5g014090	Type I inositol-1,4,5-trisphosphate 5-phosphatase 2	4.68387e-10
Medtr4g094010	White-brown-complex ABC transporter family	1.52345e-08
Medtr5g007390	Unknown Protein	2.20593e-08
Medtr1g011540	Leghemoglobin	4.39274e-07
Medtr5g081030	Leghemoglobin	4.39274e-07
Medtr8g093560	Cysteine desulfurase	4.4129e-07
Medtr1g088170	Sucrose synthase	5.54732e-07
Medtr3g080860	Unknown Protein	9.78714e-07
Medtr3g072170	Unknown Protein	2.93803e-06
Medtr5g019260	Unknown Protein	3.56892e-06
Medtr4g113820	Early nodulin 93 protein	5.62586e-06
Medtr1g083950	Universal stress protein A-like protein	7.17172e-06
Medtr1g087200	Universal stress protein A-like protein	7.17172e-06
Medtr1g088640	Universal stress protein	7.17172e-06
Medtr3g080190	Endoglucanase 11	7.85003e-06
Medtr6g044830	Wall-associated receptor kinase-like 14	2.04538e-05
Medtr3g062590	Os02g0151100 protein	2.04538e-05
Medtr3g055450	N22	2.34698e-05
Medtr3g088110	NAC domain protein	2.43933e-05
Medtr3g118390	Endochitinase	2.5728e-05
Medtr7g024890	Unknown Protein	2.5728e-05
Medtr1g088080	Ethylene responsive transcription factor 2b	3.13947e-05
Medtr7g070470	Unknown Protein	3.26208e-05
AC235674_15	Low-temperature-induced 65 kDa protein	3.26208e-05
Medtr3g085320	Unknown Protein	4.45894e-05
Medtr2g042130	Subtilisin-like protease	5.81344e-05
Medtr3g104930	Subtilisin-type protease	5.81344e-05
Medtr4g131180	NADP-dependent glyceraldehyde-3-phosphate dehydrogenase	7.06103e-05
Medtr1g013700	CBL-interacting protein kinase 15	7.06103e-05
Medtr4g021210	Ribulose bisphosphate carboxylase/oxygenase activase 1, chloroplastic	7.56354e-05
Medtr6g078280	Miraculin	8.98981e-05
Medtr6g078260	21 kDa seed protein	8.98981e-05
Medtr6g078250	Pathogen-inducible trypsin-inhibitor-like protein	8.98981e-05
Medtr5g035690	Unknown Protein	8.98981e-05
Medtr6g059530	Kunitz-type trypsin inhibitor-like 2 protein	0.000100303
AC233100_40	Polygalacturonase inhibiting protein	0.000100303
Medtr3g069190	2-nitropropane dioxygenase-like protein	0.000100303
Medtr3g009050	Receptor-like protein kinase 2	0.000100303
Medtr7g082570	Unknown Protein	0.000101597
AC233577_25	Unknown Protein	0.000106625
Medtr6g092620	1-aminocyclopropane-1-carboxylate oxidase	0.000110193
Medtr1g090060	Glutathione S-transferase N-terminal domain containing protein	0.000110193
Medtr5g006070	Hexose transporter	0.000168149
AC233659_11	Stem-specific protein TSJT1	0.000184431
Medtr3g008640	Pectinesterase	0.000184431
Medtr7g050980	Pectinesterase 1	0.000184431
Medtr2g013140	Asparagine synthetase	0.000184431
Medtr5g029910	TPR domain protein	0.000200229
Medtr4g087160	Unknown Protein	0.000260638
Medtr3g077870	Unknown Protein	0.000371181
Medtr1g061640	Unknown Protein	0.000517844
Medtr3g103960	Zinc finger CCCH domain-containing protein 49	0.000527467
Medtr6g084470	Unknown Protein	0.000631452
Medtr8g020940	Flavonoid 3',5'-hydroxylase	0.000631452
Medtr7g077160	Trypsin inhibitor	0.000631452
Medtr7g068380	Vacuolar cation/proton exchanger 3	0.000631452
Medtr2g048900	Endoplasmic oxidoreductin-1	0.000637019
Medtr3g044300	Auxin-induced SAUR-like protein	0.000692152
Medtr2g007950	Unknown Protein	0.000739509
Medtr5g069050	Fructose-bisphosphate aldolase	0.000951046
Medtr3g109420	2-on-2 hemoglobin	0.00120623
Medtr2g038380	Leucine-rich repeat-containing protein 40	0.00124879
Medtr1g101030	Tripeptidyl-peptidase 2	0.00160767
Medtr4g124940	RNA-binding protein 42	0.00163185
Medtr4g130310	Unknown Protein	0.00163185
Medtr6g018270	LOB domain-containing protein 41	0.00178275
Medtr4g130910	Eukaryotic translation initiation factor 5A-1	0.00188095
Medtr4g103550	SNF1-related protein kinase regulatory subunit gamma 1	0.00206593
Medtr5g026890	Replication protein A 70 kDa DNA-binding subunit	0.00207282
Medtr5g017330	Zeaxanthin epoxidase	0.00255883
Medtr2g034470	Glucan endo-1,3-beta-glucosidase	0.00255883
Medtr8g087720	Aquaporin NIP1-2	0.00255883
Medtr5g026620	Alternative oxidase	0.0025793
Medtr1g039270	Aspartic proteinase nepenthesin-2	0.00324597
Medtr7g104270	Pyrimidine-specific ribonucleoside hydrolase rihA	0.00326902
Medtr6g036620	Albumin 1	0.00326902
Medtr8g061360	Tyrosine aminotransferase	0.00354229
Medtr1g084920	Unknown Protein	0.00391127
Medtr4g127870	Ribulose bisphosphate carboxylase small chain, chloroplastic	0.0039902
Medtr2g037970	Unknown Protein	0.0039902
Medtr4g091590	18.2 kDa class I heat shock protein	0.00412165
Medtr4g090520	Unknown Protein	0.00412165
Medtr8g041390	Auxin-induced protein 5NG4	0.00412671
Medtr8g006310	cDNA clone J075189B12 full insert sequence	0.00412671
Medtr5g022380	cDNA clone J023012O05 full insert sequence	0.00422137
Medtr7g006560	Transaldolase	0.00426998
Medtr8g107250	Tubulin beta chain	0.00426998
AC233679_4	Basic 7S globulin	0.0045091
Medtr5g091060	4-hydroxyphenylpyruvate dioxygenase	0.00478641
Medtr4g106860	Gonadotropin beta chain	0.00529302
Medtr6g090130	6-phosphofructokinase 2	0.00546608
AC235674_1	Remorin	0.0056108
Medtr8g066820	Unknown Protein	0.00572734
Medtr4g076030	Unknown Protein	0.00572734
Medtr2g035440	Haloacid dehalogenase-like hydrolase domain-containing protein 3	0.00572734
Medtr5g036290	Matrix metalloproteinase-21	0.00572734
Medtr3g106530	Unknown Protein	0.00578919
Medtr7g086380	2-aminoethanethiol dioxygenase	0.00585828
Medtr4g092760	Palmitoyltransferase swf1	0.0069339
Medtr4g015080	Peptide transporter PTR1	0.00695447
Medtr7g093170	Seed maturation protein	0.00703838
Medtr4g085890	3-methylcrotonyl-CoA carboxylase	0.00703838
Medtr3g005560	Cellulose synthase	0.00707789
Medtr3g065490	THO complex subunit 4	0.00745797
Medtr5g015570	60S ribosomal protein L26-1	0.00745797
Medtr5g030890	Glycine-rich protein	0.007501
Medtr5g018540	Unknown Protein	0.0076992
Medtr3g100460	Unknown Protein	0.00791332
Medtr1g095650	Elongation factor 1-alpha	0.00807836
Medtr3g008100	Eugenol synthase 1	0.00946548
Medtr4g129020	Unknown Protein	0.00980761
