# Supplementary material for: Identifying similar transcripts in a related organism from de Bruijn graphs of RNA-Seq data, with applications to the study of salt and waterlogging tolerance in Melilotus
Source: BMC Genomics. 2019 Jun 6;20(Suppl 5):425. doi: 10.1186/s12864-019-5702-5 (PMC6551239; doi:10.1186/s12864-019-5702-5)
Supplement: Supplementary file 1 — Lists of unique genes that are present in recovered similar transcripts and differentially expressed genes from libraries associated with one condition versus another condition along with significant GO terms recovered from M. albus and M. siculus when our algorithm is applied to A. thaliana and M. truncatula in the 25_3 assembly. (ZIP 101 kb) [file 12864_2019_5702_MOESM1_ESM.zip › Fu_et_al_Supplementary/Ma_At_unique_genes.txt]

Unique genes recovered from M. albus but not from M. siculus in A. thaliana
AT1G01290	cofactor of nitrate reductase and xanthine dehydrogenase 3
AT1G01450	Protein kinase superfamily protein
AT1G02160	Cox19 family protein (CHCH motif)
AT1G04390	BTB/POZ domain-containing protein
AT1G05385	photosystem II 11 kDa protein-related
AT1G05870	Protein of unknown function (DUF1685)
AT1G06270	Pentatricopeptide repeat (PPR) superfamily protein
AT1G06920	ovate family protein 4
AT1G07020	unknown protein; Has 39 Blast hits to 39 proteins in 17 species: Archae - 0; Bacteria - 0; Metazoa - 6; Fungi - 3; Plants - 28; Viruses - 0; Other Eukaryotes - 2 (source: NCBI BLink).
AT1G07620	GTP-binding protein Obg/CgtA
AT1G07745	homolog of RAD51 D
AT1G07980	nuclear factor Y, subunit C10
AT1G08060	ATP-dependent helicase family protein
AT1G08390	unknown protein; Has 62 Blast hits to 62 proteins in 27 species: Archae - 0; Bacteria - 0; Metazoa - 34; Fungi - 0; Plants - 28; Viruses - 0; Other Eukaryotes - 0 (source: NCBI BLink).
AT1G08550	non-photochemical quenching 1
AT1G09040	unknown protein; FUNCTIONS IN: molecular_function unknown; INVOLVED IN: biological_process unknown; LOCATED IN: membrane; EXPRESSED IN: leaf; BEST Arabidopsis thaliana protein match is: unknown protein (TAIR:AT1G09050.1); Has 614 Blast hits to 567 proteins in 104 species: Archae - 2; Bacteria - 12; Metazoa - 344; Fungi - 31; Plants - 81; Viruses - 0; Other Eukaryotes - 144 (source: NCBI BLink).
AT1G09050	unknown protein; BEST Arabidopsis thaliana protein match is: unknown protein (TAIR:AT1G09040.1); Has 552 Blast hits to 499 proteins in 115 species: Archae - 0; Bacteria - 86; Metazoa - 259; Fungi - 14; Plants - 77; Viruses - 0; Other Eukaryotes - 116 (source: NCBI BLink).
AT1G09280	CONTAINS InterPro DOMAIN/s: Rhodanese-like (InterPro:IPR001763), Serine hydrolase (InterPro:IPR005645); BEST Arabidopsis thaliana protein match is: Rhodanese/Cell cycle control phosphatase superfamily protein (TAIR:AT2G40760.1); Has 5925 Blast hits to 5912 proteins in 1592 species: Archae - 0; Bacteria - 2946; Metazoa - 156; Fungi - 408; Plants - 229; Viruses - 0; Other Eukaryotes - 2186 (source:…
AT1G09575	Protein of unknown function (DUF607)
AT1G10095	Protein prenylyltransferase superfamily protein
AT1G10140	Uncharacterised conserved protein UCP031279
AT1G10150	Carbohydrate-binding protein
AT1G10588	Gibberellin-regulated family protein
AT1G11240	CONTAINS InterPro DOMAIN/s: Nucleolar protein 12 (InterPro:IPR019186); Has 2484 Blast hits to 1934 proteins in 262 species: Archae - 0; Bacteria - 90; Metazoa - 921; Fungi - 378; Plants - 144; Viruses - 18; Other Eukaryotes - 933 (source: NCBI BLink).
AT1G13360	unknown protein; BEST Arabidopsis thaliana protein match is: unknown protein (TAIR:AT3G25870.1); Has 69 Blast hits to 69 proteins in 16 species: Archae - 0; Bacteria - 0; Metazoa - 6; Fungi - 0; Plants - 63; Viruses - 0; Other Eukaryotes - 0 (source: NCBI BLink).
AT1G13390	unknown protein; BEST Arabidopsis thaliana protein match is: unknown protein (TAIR:AT1G68490.1); Has 114 Blast hits to 114 proteins in 18 species: Archae - 0; Bacteria - 0; Metazoa - 0; Fungi - 0; Plants - 114; Viruses - 0; Other Eukaryotes - 0 (source: NCBI BLink).
AT1G13820	alpha/beta-Hydrolases superfamily protein
AT1G14430	glyoxal oxidase-related protein
AT1G16040	FUNCTIONS IN: molecular_function unknown; INVOLVED IN: GPI anchor biosynthetic process; LOCATED IN: integral to membrane, endoplasmic reticulum membrane; EXPRESSED IN: 24 plant structures; EXPRESSED DURING: 13 growth stages; CONTAINS InterPro DOMAIN/s: GPI biosynthesis protein Pig-F (InterPro:IPR009580); Has 280 Blast hits to 280 proteins in 133 species: Archae - 0; Bacteria - 0; Metazoa - 113; F…
AT1G17140	interactor of constitutive active rops 1
AT1G17350	NADH:ubiquinone oxidoreductase intermediate-associated protein 30
AT1G18090	5'-3' exonuclease family protein
AT1G18100	PEBP (phosphatidylethanolamine-binding protein) family protein
AT1G18170	FKBP-like peptidyl-prolyl cis-trans isomerase family protein
AT1G18630	glycine-rich RNA-binding protein 6
AT1G19210	Integrase-type DNA-binding superfamily protein
AT1G19900	glyoxal oxidase-related protein
AT1G20430	unknown protein; Has 29 Blast hits to 29 proteins in 10 species: Archae - 0; Bacteria - 0; Metazoa - 0; Fungi - 0; Plants - 29; Viruses - 0; Other Eukaryotes - 0 (source: NCBI BLink).
AT1G21050	Protein of unknown function, DUF617
AT1G21840	urease accessory protein F
AT1G22260	Myosin heavy chain-related protein
AT1G22275	Myosin heavy chain-related protein
AT1G26450	Carbohydrate-binding X8 domain superfamily protein
AT1G26740	Ribosomal L32p protein family
AT1G26800	RING/U-box superfamily protein
AT1G27990	unknown protein; BEST Arabidopsis thaliana protein match is: unknown protein (TAIR:AT5G52420.1); Has 86 Blast hits to 86 proteins in 15 species: Archae - 0; Bacteria - 0; Metazoa - 0; Fungi - 0; Plants - 84; Viruses - 0; Other Eukaryotes - 2 (source: NCBI BLink).
AT1G28050	B-box type zinc finger protein with CCT domain
AT1G28540	unknown protein; Has 25 Blast hits to 25 proteins in 10 species: Archae - 0; Bacteria - 0; Metazoa - 0; Fungi - 0; Plants - 25; Viruses - 0; Other Eukaryotes - 0 (source: NCBI BLink).
AT1G30845	unknown protein; Has 120 Blast hits to 120 proteins in 67 species: Archae - 0; Bacteria - 0; Metazoa - 35; Fungi - 37; Plants - 23; Viruses - 0; Other Eukaryotes - 25 (source: NCBI BLink).
AT1G31600	RNA-binding (RRM/RBD/RNP motifs) family protein
AT1G31950	Terpenoid cyclases/Protein prenyltransferases superfamily protein
AT1G32070	nuclear shuttle interacting
AT1G32080	membrane protein, putative
AT1G33480	RING/U-box superfamily protein
AT1G33750	Terpenoid cyclases/Protein prenyltransferases superfamily protein
AT1G34770	CONTAINS InterPro DOMAIN/s: MAGE protein (InterPro:IPR002190); Has 1274 Blast hits to 1260 proteins in 85 species: Archae - 0; Bacteria - 0; Metazoa - 1104; Fungi - 45; Plants - 49; Viruses - 0; Other Eukaryotes - 76 (source: NCBI BLink).
AT1G43722	unknown protein; BEST Arabidopsis thaliana protein match is: unknown protein (TAIR:AT5G28730.1); Has 924 Blast hits to 912 proteins in 109 species: Archae - 0; Bacteria - 0; Metazoa - 222; Fungi - 31; Plants - 661; Viruses - 0; Other Eukaryotes - 10 (source: NCBI BLink).
AT1G43770	RING/FYVE/PHD zinc finger superfamily protein
AT1G44080	F-box family protein with a domain of unknown function (DUF295)
AT1G44830	Integrase-type DNA-binding superfamily protein
AT1G48500	jasmonate-zim-domain protein 4
AT1G48530	CONTAINS InterPro DOMAIN/s: Proteasome Inhibitor PI31 (InterPro:IPR021625); BEST Arabidopsis thaliana protein match is: proteasome inhibitor-related (TAIR:AT3G53970.2); Has 43 Blast hits to 43 proteins in 18 species: Archae - 0; Bacteria - 0; Metazoa - 11; Fungi - 0; Plants - 32; Viruses - 0; Other Eukaryotes - 0 (source: NCBI BLink).
AT1G48550	Vacuolar protein sorting-associated protein 26
AT1G48960	Adenine nucleotide alpha hydrolases-like superfamily protein
AT1G49510	embryo defective 1273
AT1G49850	RING/U-box superfamily protein
AT1G50170	sirohydrochlorin ferrochelatase B
AT1G50910	unknown protein; Has 1105 Blast hits to 802 proteins in 217 species: Archae - 2; Bacteria - 177; Metazoa - 445; Fungi - 210; Plants - 58; Viruses - 6; Other Eukaryotes - 207 (source: NCBI BLink).
AT1G51330	Serine protease inhibitor (SERPIN) family protein
AT1G52140	unknown protein; BEST Arabidopsis thaliana protein match is: unknown protein (TAIR:AT3G16330.1); Has 114 Blast hits to 114 proteins in 15 species: Archae - 0; Bacteria - 0; Metazoa - 0; Fungi - 0; Plants - 114; Viruses - 0; Other Eukaryotes - 0 (source: NCBI BLink).
AT1G52220	FUNCTIONS IN: molecular_function unknown; INVOLVED IN: biological_process unknown; LOCATED IN: chloroplast thylakoid membrane, chloroplast; EXPRESSED IN: 23 plant structures; EXPRESSED DURING: 13 growth stages; BEST Arabidopsis thaliana protein match is: photosystem I P subunit (TAIR:AT2G46820.2); Has 291 Blast hits to 291 proteins in 50 species: Archae - 0; Bacteria - 90; Metazoa - 0; Fungi - 0;…
AT1G52440	alpha/beta-Hydrolases superfamily protein
AT1G52950	Nucleic acid-binding, OB-fold-like protein
AT1G53030	Cytochrome C oxidase copper chaperone (COX17)
AT1G54150	E3 Ubiquitin ligase family protein
AT1G54310	S-adenosyl-L-methionine-dependent methyltransferases superfamily protein
AT1G55050	unknown protein; FUNCTIONS IN: molecular_function unknown; INVOLVED IN: biological_process unknown; LOCATED IN: cellular_component unknown; EXPRESSED IN: cultured cell; BEST Arabidopsis thaliana protein match is: unknown protein (TAIR:AT1G09040.1); Has 2440 Blast hits to 1999 proteins in 271 species: Archae - 0; Bacteria - 138; Metazoa - 960; Fungi - 166; Plants - 162; Viruses - 14; Other Eukaryo…
AT1G55160	unknown protein; FUNCTIONS IN: molecular_function unknown; INVOLVED IN: biological_process unknown; LOCATED IN: mitochondrion, plastid; EXPRESSED IN: 24 plant structures; EXPRESSED DURING: 13 growth stages; BEST Arabidopsis thaliana protein match is: unknown protein (TAIR:AT2G19530.1); Has 63 Blast hits to 63 proteins in 14 species: Archae - 0; Bacteria - 0; Metazoa - 0; Fungi - 0; Plants - 63; V…
AT1G55590	RNI-like superfamily protein
AT1G55790	Domain of unknown function (DUF2431)
AT1G55800	Domain of unknown function (DUF2431)
AT1G55820	Kinase-related protein of unknown function (DUF1296)
AT1G55915	zinc ion binding
AT1G56260	unknown protein; Has 32 Blast hits to 32 proteins in 16 species: Archae - 0; Bacteria - 0; Metazoa - 2; Fungi - 0; Plants - 28; Viruses - 0; Other Eukaryotes - 2 (source: NCBI BLink).
AT1G56320	BEST Arabidopsis thaliana protein match is: Glycine-rich protein family (TAIR:AT5G49350.2); Has 60 Blast hits to 60 proteins in 12 species: Archae - 0; Bacteria - 0; Metazoa - 0; Fungi - 0; Plants - 60; Viruses - 0; Other Eukaryotes - 0 (source: NCBI BLink).
AT1G57540	unknown protein; Has 29 Blast hits to 29 proteins in 11 species: Archae - 0; Bacteria - 0; Metazoa - 0; Fungi - 0; Plants - 29; Viruses - 0; Other Eukaryotes - 0 (source: NCBI BLink).
AT1G57610	Protein of unknown function (DUF607)
AT1G58420	Uncharacterised conserved protein UCP031279
AT1G59510	Carbohydrate-binding protein
AT1G60460	unknown protein; FUNCTIONS IN: molecular_function unknown; INVOLVED IN: biological_process unknown; LOCATED IN: endomembrane system; EXPRESSED IN: 6 plant structures; EXPRESSED DURING: petal differentiation and expansion stage, E expanded cotyledon stage, D bilateral stage; Has 23 Blast hits to 23 proteins in 8 species: Archae - 0; Bacteria - 0; Metazoa - 0; Fungi - 0; Plants - 23; Viruses - 0; O…
AT1G61050	alpha 1,4-glycosyltransferase family protein
AT1G61120	terpene synthase 04
AT1G61260	Protein of unknown function (DUF761)
AT1G62160	Serine protease inhibitor (SERPIN) family protein
AT1G62250	unknown protein; LOCATED IN: chloroplast; EXPRESSED IN: 23 plant structures; EXPRESSED DURING: 15 growth stages; Has 35333 Blast hits to 34131 proteins in 2444 species: Archae - 798; Bacteria - 22429; Metazoa - 974; Fungi - 991; Plants - 531; Viruses - 0; Other Eukaryotes - 9610 (source: NCBI BLink).
AT1G63280	Serine protease inhibitor (SERPIN) family protein
AT1G63310	unknown protein; BEST Arabidopsis thaliana protein match is: unknown protein (TAIR:AT2G20362.1); Has 78 Blast hits to 77 proteins in 11 species: Archae - 0; Bacteria - 0; Metazoa - 0; Fungi - 0; Plants - 78; Viruses - 0; Other Eukaryotes - 0 (source: NCBI BLink).
AT1G64010	Serine protease inhibitor (SERPIN) family protein
AT1G64355	unknown protein; FUNCTIONS IN: molecular_function unknown; INVOLVED IN: biological_process unknown; LOCATED IN: chloroplast; EXPRESSED IN: 23 plant structures; EXPRESSED DURING: 13 growth stages; CONTAINS InterPro DOMAIN/s: Protein of unknown function DUF3593 (InterPro:IPR021995); Has 301 Blast hits to 301 proteins in 96 species: Archae - 0; Bacteria - 143; Metazoa - 0; Fungi - 0; Plants - 44; Vi…
AT1G64570	Homeodomain-like superfamily protein
AT1G65420	Protein of unknown function (DUF565)
AT1G65480	PEBP (phosphatidylethanolamine-binding protein) family protein
AT1G67030	zinc finger protein 6
AT1G67290	glyoxal oxidase-related protein
AT1G68590	Ribosomal protein PSRP-3/Ycf65
AT1G69485	Ribosomal L32p protein family
AT1G70420	Protein of unknown function (DUF1645)
AT1G71500	Rieske (2Fe-2S) domain-containing protein
AT1G72420	NADH:ubiquinone oxidoreductase intermediate-associated protein 30
AT1G73530	RNA-binding (RRM/RBD/RNP motifs) family protein
AT1G73655	FKBP-like peptidyl-prolyl cis-trans isomerase family protein
AT1G73850	Protein of unknown function (DUF1666)
AT1G74500	activation-tagged BRI1(brassinosteroid-insensitive 1)-suppressor 1
AT1G75000	GNS1/SUR4 membrane protein family
AT1G75620	glyoxal oxidase-related protein
AT1G76060	LYR family of Fe/S cluster biogenesis protein
AT1G76080	chloroplastic drought-induced stress protein of 32 kD
AT1G76610	Protein of unknown function, DUF617
AT1G77620	P-loop containing nucleoside triphosphate hydrolases superfamily protein
AT1G78650	DNA-directed DNA polymerases
AT1G80745	Transcription factor TFIIIC, tau55-related protein
AT2G01440	DEAD/DEAH box RNA helicase family protein
AT2G01790	TRAF-like family protein
AT2G02650	Ribonuclease H-like superfamily protein
AT2G03130	Ribosomal protein L12/ ATP-dependent Clp protease adaptor protein ClpS family protein
AT2G03460	Galactose oxidase/kelch repeat superfamily protein
AT2G04360	unknown protein; FUNCTIONS IN: molecular_function unknown; LOCATED IN: chloroplast; EXPRESSED IN: 22 plant structures; EXPRESSED DURING: 13 growth stages; Has 35333 Blast hits to 34131 proteins in 2444 species: Archae - 798; Bacteria - 22429; Metazoa - 974; Fungi - 991; Plants - 531; Viruses - 0; Other Eukaryotes - 9610 (source: NCBI BLink).
AT2G14900	Gibberellin-regulated family protein
AT2G16070	plastid division2
AT2G17036	F-box family protein with a domain of unknown function (DUF295)
AT2G17695	FUNCTIONS IN: molecular_function unknown; INVOLVED IN: biological_process unknown; LOCATED IN: chloroplast; CONTAINS InterPro DOMAIN/s: Domain of unknown function DUF1990 (InterPro:IPR018960); Has 259 Blast hits to 259 proteins in 120 species: Archae - 0; Bacteria - 197; Metazoa - 0; Fungi - 0; Plants - 57; Viruses - 0; Other Eukaryotes - 5 (source: NCBI BLink).
AT2G17950	Homeodomain-like superfamily protein
AT2G18670	RING/U-box superfamily protein
AT2G20390	unknown protein; Has 50 Blast hits to 50 proteins in 18 species: Archae - 0; Bacteria - 2; Metazoa - 0; Fungi - 0; Plants - 48; Viruses - 0; Other Eukaryotes - 0 (source: NCBI BLink).
AT2G21680	Galactose oxidase/kelch repeat superfamily protein
AT2G26160	F-box family protein with a domain of unknown function (DUF295)
AT2G26310	Chalcone-flavanone isomerase family protein
AT2G26470	unknown protein; CONTAINS InterPro DOMAIN/s: Protein of unknown function DUF159 (InterPro:IPR003738); Has 3646 Blast hits to 3636 proteins in 1001 species: Archae - 41; Bacteria - 1922; Metazoa - 142; Fungi - 125; Plants - 44; Viruses - 14; Other Eukaryotes - 1358 (source: NCBI BLink).
AT2G26720	Cupredoxin superfamily protein
AT2G27550	centroradialis
AT2G27830	unknown protein; BEST Arabidopsis thaliana protein match is: unknown protein (TAIR:AT4G22758.1); Has 131 Blast hits to 131 proteins in 17 species: Archae - 0; Bacteria - 0; Metazoa - 0; Fungi - 0; Plants - 131; Viruses - 0; Other Eukaryotes - 0 (source: NCBI BLink).
AT2G28050	Pentatricopeptide repeat (PPR) superfamily protein
AT2G28140	Protein of unknown function (DUF1635)
AT2G28580	Plant protein of unknown function (DUF247)
AT2G30395	ovate family protein 17
AT2G30400	ovate family protein 2
AT2G31050	Cupredoxin superfamily protein
AT2G31560	Protein of unknown function (DUF1685)
AT2G31940	unknown protein; INVOLVED IN: biological_process unknown; LOCATED IN: endomembrane system; EXPRESSED IN: 16 plant structures; EXPRESSED DURING: 6 growth stages; BEST Arabidopsis thaliana protein match is: unknown protein (TAIR:AT5G19875.1); Has 227 Blast hits to 227 proteins in 13 species: Archae - 0; Bacteria - 0; Metazoa - 0; Fungi - 0; Plants - 227; Viruses - 0; Other Eukaryotes - 0 (source: N…
AT2G32970	unknown protein; Has 158 Blast hits to 154 proteins in 73 species: Archae - 0; Bacteria - 61; Metazoa - 0; Fungi - 0; Plants - 55; Viruses - 28; Other Eukaryotes - 14 (source: NCBI BLink).
AT2G33180	unknown protein; FUNCTIONS IN: molecular_function unknown; INVOLVED IN: biological_process unknown; LOCATED IN: chloroplast stroma; EXPRESSED IN: 22 plant structures; EXPRESSED DURING: 13 growth stages; Has 57 Blast hits to 57 proteins in 22 species: Archae - 0; Bacteria - 8; Metazoa - 0; Fungi - 0; Plants - 35; Viruses - 0; Other Eukaryotes - 14 (source: NCBI BLink).
AT2G33500	B-box type zinc finger protein with CCT domain
AT2G33780	VQ motif-containing protein
AT2G33835	Zinc finger C-x8-C-x5-C-x3-H type family protein
AT2G34090	maternal effect embryo arrest 18
AT2G35450	catalytics;hydrolases
AT2G36220	unknown protein; BEST Arabidopsis thaliana protein match is: unknown protein (TAIR:AT3G52710.1); Has 74 Blast hits to 74 proteins in 10 species: Archae - 0; Bacteria - 0; Metazoa - 0; Fungi - 0; Plants - 74; Viruses - 0; Other Eukaryotes - 0 (source: NCBI BLink).
AT2G36370	ubiquitin-protein ligases
AT2G36430	Plant protein of unknown function (DUF247)
AT2G37880	Protein of unknown function, DUF617
AT2G38150	alpha 1,4-glycosyltransferase family protein
AT2G38250	Homeodomain-like superfamily protein
AT2G38570	CONTAINS InterPro DOMAIN/s: PRC-barrel-like (InterPro:IPR011033); Has 300 Blast hits to 300 proteins in 81 species: Archae - 0; Bacteria - 135; Metazoa - 0; Fungi - 0; Plants - 37; Viruses - 0; Other Eukaryotes - 128 (source: NCBI BLink).
AT2G38640	Protein of unknown function (DUF567)
AT2G39540	Gibberellin-regulated family protein
AT2G40570	initiator tRNA phosphoribosyl transferase family protein
AT2G40935	PLAC8 family protein
AT2G41130	basic helix-loop-helix (bHLH) DNA-binding superfamily protein
AT2G41200	unknown protein; Has 26 Blast hits to 26 proteins in 11 species: Archae - 0; Bacteria - 0; Metazoa - 0; Fungi - 0; Plants - 26; Viruses - 0; Other Eukaryotes - 0 (source: NCBI BLink).
AT2G41600	Mitochondrial glycoprotein family protein
AT2G41610	unknown protein; Has 35333 Blast hits to 34131 proteins in 2444 species: Archae - 798; Bacteria - 22429; Metazoa - 974; Fungi - 991; Plants - 531; Viruses - 0; Other Eukaryotes - 9610 (source: NCBI BLink).
AT2G42450	alpha/beta-Hydrolases superfamily protein
AT2G43340	Protein of unknown function (DUF1685)
AT2G43465	RNA-binding ASCH domain protein
AT2G44850	unknown protein; CONTAINS InterPro DOMAIN/s: Uncharacterised protein family UPF0565 (InterPro:IPR018881); BEST Arabidopsis thaliana protein match is: unknown protein (TAIR:AT2G45380.1); Has 138 Blast hits to 138 proteins in 53 species: Archae - 0; Bacteria - 0; Metazoa - 73; Fungi - 0; Plants - 62; Viruses - 0; Other Eukaryotes - 3 (source: NCBI BLink).
AT2G45250	Integral membrane protein hemolysin-III homolog
AT2G45870	Bestrophin-like protein
AT2G46000	FUNCTIONS IN: molecular_function unknown; INVOLVED IN: biological_process unknown; LOCATED IN: endomembrane system; EXPRESSED IN: 24 plant structures; EXPRESSED DURING: 15 growth stages; CONTAINS InterPro DOMAIN/s: Mesoderm development candidate 2 (InterPro:IPR019330); Has 31 Blast hits to 31 proteins in 13 species: Archae - 0; Bacteria - 0; Metazoa - 5; Fungi - 0; Plants - 26; Viruses - 0; Other…
AT2G46110	ketopantoate hydroxymethyltransferase 1
AT2G47600	magnesium/proton exchanger
AT2G48121	LOCATED IN: mitochondrion; BEST Arabidopsis thaliana protein match is: Ribonuclease III family protein (TAIR:AT4G37510.1).
AT3G01200	PPDK regulatory protein 2
AT3G01660	S-adenosyl-L-methionine-dependent methyltransferases superfamily protein
AT3G01710	TPX2 (targeting protein for Xklp2) protein family
AT3G01830	Calcium-binding EF-hand family protein
AT3G02190	Ribosomal protein L39 family protein
AT3G02645	Plant protein of unknown function (DUF247)
AT3G02730	thioredoxin F-type 1
AT3G03280	unknown protein; FUNCTIONS IN: molecular_function unknown; INVOLVED IN: N-terminal protein myristoylation; LOCATED IN: cellular_component unknown; BEST Arabidopsis thaliana protein match is: unknown protein (TAIR:AT5G17350.1); Has 137 Blast hits to 137 proteins in 11 species: Archae - 0; Bacteria - 0; Metazoa - 0; Fungi - 0; Plants - 137; Viruses - 0; Other Eukaryotes - 0 (source: NCBI BLink).
AT3G05330	cyclin family
AT3G05625	Tetratricopeptide repeat (TPR)-like superfamily protein
AT3G05980	unknown protein; BEST Arabidopsis thaliana protein match is: unknown protein (TAIR:AT5G19340.1); Has 202 Blast hits to 202 proteins in 28 species: Archae - 0; Bacteria - 0; Metazoa - 39; Fungi - 4; Plants - 148; Viruses - 0; Other Eukaryotes - 11 (source: NCBI BLink).
AT3G06145	unknown protein; Has 15 Blast hits to 15 proteins in 7 species: Archae - 0; Bacteria - 0; Metazoa - 0; Fungi - 0; Plants - 15; Viruses - 0; Other Eukaryotes - 0 (source: NCBI BLink).
AT3G06240	F-box family protein
AT3G09020	alpha 1,4-glycosyltransferase family protein
AT3G09510	Ribonuclease H-like superfamily protein
AT3G11220	Paxneb protein-related
AT3G14520	Terpenoid cyclases/Protein prenyltransferases superfamily protein
AT3G14540	Terpenoid cyclases/Protein prenyltransferases superfamily protein
AT3G15352	cytochrome c oxidase 17
AT3G15420	Transcription factor TFIIIC, tau55-related protein
AT3G15605	nucleic acid binding
AT3G16330	unknown protein; BEST Arabidopsis thaliana protein match is: unknown protein (TAIR:AT1G52140.1); Has 109 Blast hits to 109 proteins in 16 species: Archae - 0; Bacteria - 0; Metazoa - 0; Fungi - 0; Plants - 109; Viruses - 0; Other Eukaryotes - 0 (source: NCBI BLink).
AT3G16720	TOXICOS EN LEVADURA 2
AT3G18170	Glycosyltransferase family 61 protein
AT3G18180	Glycosyltransferase family 61 protein
AT3G18710	plant U-box 29
AT3G20170	ARM repeat superfamily protein
AT3G22550	Protein of unknown function (DUF581)
AT3G24630	unknown protein; Has 5348 Blast hits to 3182 proteins in 353 species: Archae - 0; Bacteria - 481; Metazoa - 1959; Fungi - 405; Plants - 180; Viruses - 10; Other Eukaryotes - 2313 (source: NCBI BLink).
AT3G25890	Integrase-type DNA-binding superfamily protein
AT3G25950	TRAM, LAG1 and CLN8 (TLC) lipid-sensing domain containing protein
AT3G26050	TPX2 (targeting protein for Xklp2) protein family
AT3G26570	phosphate transporter 2;1
AT3G26710	cofactor assembly of complex C
AT3G27270	TRAM, LAG1 and CLN8 (TLC) lipid-sensing domain containing protein
AT3G27340	FUNCTIONS IN: molecular_function unknown; INVOLVED IN: oxidation reduction; EXPRESSED IN: 23 plant structures; EXPRESSED DURING: 15 growth stages; CONTAINS InterPro DOMAIN/s: Gamma-butyrobetaine dioxygenase/Trimethyllysine dioxygenase, N-terminal (InterPro:IPR010376); Has 1035 Blast hits to 1035 proteins in 399 species: Archae - 0; Bacteria - 765; Metazoa - 0; Fungi - 0; Plants - 39; Viruses - 0;…
AT3G27350	unknown protein; FUNCTIONS IN: molecular_function unknown; INVOLVED IN: biological_process unknown; LOCATED IN: plasma membrane; EXPRESSED IN: 24 plant structures; EXPRESSED DURING: 15 growth stages; BEST Arabidopsis thaliana protein match is: unknown protein (TAIR:AT5G40700.1); Has 230 Blast hits to 202 proteins in 35 species: Archae - 0; Bacteria - 3; Metazoa - 77; Fungi - 4; Plants - 130; Viru…
AT3G27750	FUNCTIONS IN: molecular_function unknown; INVOLVED IN: biological_process unknown; LOCATED IN: chloroplast; EXPRESSED IN: 16 plant structures; EXPRESSED DURING: 12 growth stages; BEST Arabidopsis thaliana protein match is: Vacuolar sorting protein 9 (VPS9) domain (TAIR:AT5G09320.1); Has 106 Blast hits to 106 proteins in 16 species: Archae - 0; Bacteria - 0; Metazoa - 0; Fungi - 4; Plants - 102; V…
AT3G27910	Galactose oxidase/kelch repeat superfamily protein
AT3G27930	unknown protein; FUNCTIONS IN: molecular_function unknown; INVOLVED IN: N-terminal protein myristoylation; LOCATED IN: cellular_component unknown; EXPRESSED IN: 23 plant structures; EXPRESSED DURING: 14 growth stages; Has 35 Blast hits to 35 proteins in 12 species: Archae - 0; Bacteria - 0; Metazoa - 0; Fungi - 0; Plants - 35; Viruses - 0; Other Eukaryotes - 0 (source: NCBI BLink).
AT3G28210	zinc finger (AN1-like) family protein
AT3G28460	methyltransferases
AT3G28857	basic helix-loop-helix (bHLH) DNA-binding family protein
AT3G29110	Terpenoid cyclases/Protein prenyltransferases superfamily protein
AT3G29410	Terpenoid cyclases/Protein prenyltransferases superfamily protein
AT3G29720	HXXXD-type acyl-transferase family protein
AT3G43430	RING/U-box superfamily protein
AT3G43490	Zinc knuckle (CCHC-type) family protein
AT3G44020	thylakoid lumenal P17.1 protein
AT3G44940	Protein of unknown function (DUF1635)
AT3G45460	IBR domain containing protein
AT3G45480	RING/U-box protein with C6HC-type zinc finger
AT3G45510	RING/U-box protein
AT3G45555	RING/U-box protein
AT3G45570	RING/U-box protein with C6HC-type zinc finger domain
AT3G46080	C2H2-type zinc finger family protein
AT3G46090	C2H2 and C2HC zinc fingers superfamily protein
AT3G47710	BANQUO 3
AT3G47860	chloroplastic lipocalin
AT3G48120	unknown protein; Has 22990 Blast hits to 12942 proteins in 666 species: Archae - 8; Bacteria - 739; Metazoa - 13803; Fungi - 2465; Plants - 1363; Viruses - 116; Other Eukaryotes - 4496 (source: NCBI BLink).
AT3G49790	Carbohydrate-binding protein
AT3G50120	Plant protein of unknown function (DUF247)
AT3G50130	Plant protein of unknown function (DUF247)
AT3G50140	Plant protein of unknown function (DUF247)
AT3G50150	Plant protein of unknown function (DUF247)
AT3G50160	Plant protein of unknown function (DUF247)
AT3G50170	Plant protein of unknown function (DUF247)
AT3G50180	Plant protein of unknown function (DUF247)
AT3G50190	Plant protein of unknown function (DUF247)
AT3G51010	unknown protein; FUNCTIONS IN: molecular_function unknown; INVOLVED IN: biological_process unknown; LOCATED IN: mitochondrion, plastid; EXPRESSED IN: 22 plant structures; EXPRESSED DURING: 13 growth stages; Has 24 Blast hits to 24 proteins in 9 species: Archae - 0; Bacteria - 0; Metazoa - 0; Fungi - 0; Plants - 24; Viruses - 0; Other Eukaryotes - 0 (source: NCBI BLink).
AT3G51500	unknown protein; FUNCTIONS IN: molecular_function unknown; INVOLVED IN: biological_process unknown; LOCATED IN: chloroplast; EXPRESSED IN: 22 plant structures; EXPRESSED DURING: 13 growth stages; Has 23 Blast hits to 23 proteins in 10 species: Archae - 0; Bacteria - 0; Metazoa - 0; Fungi - 0; Plants - 23; Viruses - 0; Other Eukaryotes - 0 (source: NCBI BLink).
AT3G52050	5'-3' exonuclease family protein
AT3G52710	unknown protein; FUNCTIONS IN: molecular_function unknown; INVOLVED IN: biological_process unknown; LOCATED IN: plasma membrane; EXPRESSED IN: 19 plant structures; EXPRESSED DURING: 9 growth stages; BEST Arabidopsis thaliana protein match is: unknown protein (TAIR:AT2G36220.1); Has 64 Blast hits to 64 proteins in 10 species: Archae - 0; Bacteria - 0; Metazoa - 0; Fungi - 0; Plants - 64; Viruses -…
AT3G52905	Polynucleotidyl transferase, ribonuclease H-like superfamily protein
AT3G55330	PsbP-like protein 1
AT3G56770	basic helix-loop-helix (bHLH) DNA-binding superfamily protein
AT3G56840	FAD-dependent oxidoreductase family protein
AT3G57620	glyoxal oxidase-related protein
AT3G57730	Protein kinase superfamily protein
AT3G60040	F-box family protein
AT3G60080	RING/U-box superfamily protein
AT3G60480	unknown protein; Has 17 Blast hits to 17 proteins in 8 species: Archae - 0; Bacteria - 0; Metazoa - 0; Fungi - 0; Plants - 17; Viruses - 0; Other Eukaryotes - 0 (source: NCBI BLink).
AT3G61320	Bestrophin-like protein
AT3G61530	Phosphoenolpyruvate carboxylase family protein
AT3G62450	unknown protein; FUNCTIONS IN: molecular_function unknown; INVOLVED IN: biological_process unknown; LOCATED IN: endomembrane system; EXPRESSED IN: 24 plant structures; EXPRESSED DURING: 15 growth stages; Has 35 Blast hits to 35 proteins in 15 species: Archae - 0; Bacteria - 0; Metazoa - 0; Fungi - 0; Plants - 34; Viruses - 0; Other Eukaryotes - 1 (source: NCBI BLink).
AT3G62690	AtL5
AT3G63180	TIC-like
AT3G63420	Ggamma-subunit 1
AT4G00390	DNA-binding storekeeper protein-related transcriptional regulator
AT4G00810	60S acidic ribosomal protein family
AT4G03620	myosin heavy chain-related
AT4G09040	RNA-binding (RRM/RBD/RNP motifs) family protein
AT4G09965	unknown protein; BEST Arabidopsis thaliana protein match is: unknown protein (TAIR:AT2G47010.2); Has 30201 Blast hits to 17322 proteins in 780 species: Archae - 12; Bacteria - 1396; Metazoa - 17338; Fungi - 3422; Plants - 5037; Viruses - 0; Other Eukaryotes - 2996 (source: NCBI BLink).
AT4G10100	co-factor for nitrate, reductase and xanthine dehydrogenase 7
AT4G10150	RING/U-box superfamily protein
AT4G10160	RING/U-box superfamily protein
AT4G11745	Galactose oxidase/kelch repeat superfamily protein
AT4G13300	terpenoid synthase 13
AT4G13330	S-adenosyl-L-methionine-dependent methyltransferases superfamily protein
AT4G13870	Werner syndrome-like exonuclease
AT4G15530	pyruvate orthophosphate dikinase
AT4G15765	FAD/NAD(P)-binding oxidoreductase family protein
AT4G15975	RING/U-box superfamily protein
AT4G17245	RING/U-box superfamily protein
AT4G17760	damaged DNA binding;exodeoxyribonuclease IIIs
AT4G19250	Galactose oxidase/kelch repeat superfamily protein
AT4G19390	Uncharacterised protein family (UPF0114)
AT4G20030	RNA-binding (RRM/RBD/RNP motifs) family protein
AT4G20210	Terpenoid cyclases/Protein prenyltransferases superfamily protein
AT4G20230	Terpenoid cyclases/Protein prenyltransferases superfamily protein
AT4G20350	oxidoreductases
AT4G20370	PEBP (phosphatidylethanolamine-binding protein) family protein
AT4G21210	PPDK regulatory protein
AT4G22550	Phosphatidic acid phosphatase (PAP2) family protein
AT4G23510	Disease resistance protein (TIR-NBS-LRR class) family
AT4G23960	F-box family protein
AT4G24015	RING/U-box superfamily protein
AT4G24340	Phosphorylase superfamily protein
AT4G24350	Phosphorylase superfamily protein
AT4G25290	DNA photolyases;DNA photolyases
AT4G25650	ACD1-like
AT4G26485	Domain of unknown function (DUF2431)
AT4G26490	Late embryogenesis abundant (LEA) hydroxyproline-rich glycoprotein family
AT4G27670	heat shock protein 21
AT4G28005	BEST Arabidopsis thaliana protein match is: NADH-ubiquinone oxidoreductase-related (TAIR:AT5G52840.1); Has 37 Blast hits to 37 proteins in 15 species: Archae - 0; Bacteria - 0; Metazoa - 2; Fungi - 0; Plants - 33; Viruses - 0; Other Eukaryotes - 2 (source: NCBI BLink).
AT4G28940	Phosphorylase superfamily protein
AT4G29090	Ribonuclease H-like superfamily protein
AT4G29110	unknown protein; FUNCTIONS IN: molecular_function unknown; INVOLVED IN: response to chitin; LOCATED IN: vacuole; BEST Arabidopsis thaliana protein match is: unknown protein (TAIR:AT1G52140.1); Has 109 Blast hits to 109 proteins in 16 species: Archae - 0; Bacteria - 0; Metazoa - 0; Fungi - 0; Plants - 109; Viruses - 0; Other Eukaryotes - 0 (source: NCBI BLink).
AT4G29420	F-box/RNI-like superfamily protein
AT4G29570	Cytidine/deoxycytidylate deaminase family protein
AT4G29580	Cytidine/deoxycytidylate deaminase family protein
AT4G29640	Cytidine/deoxycytidylate deaminase family protein
AT4G29650	Cytidine/deoxycytidylate deaminase family protein
AT4G29735	unknown protein; FUNCTIONS IN: molecular_function unknown; INVOLVED IN: biological_process unknown; LOCATED IN: endomembrane system; EXPRESSED IN: 23 plant structures; EXPRESSED DURING: 15 growth stages; CONTAINS InterPro DOMAIN/s: Uncharacterised protein family UPF0197 (InterPro:IPR007915); Has 30201 Blast hits to 17322 proteins in 780 species: Archae - 12; Bacteria - 1396; Metazoa - 17338; Fung…
AT4G30010	unknown protein; FUNCTIONS IN: molecular_function unknown; INVOLVED IN: biological_process unknown; LOCATED IN: mitochondrion, plastid; EXPRESSED IN: 26 plant structures; EXPRESSED DURING: 15 growth stages; Has 39 Blast hits to 39 proteins in 18 species: Archae - 0; Bacteria - 0; Metazoa - 0; Fungi - 0; Plants - 39; Viruses - 0; Other Eukaryotes - 0 (source: NCBI BLink).
AT4G30640	RNI-like superfamily protein
AT4G30993	Calcineurin-like metallo-phosphoesterase superfamily protein
AT4G31985	Ribosomal protein L39 family protein
AT4G33040	Thioredoxin superfamily protein
AT4G33460	ABC transporter family protein
AT4G34140	D111/G-patch domain-containing protein
AT4G35320	unknown protein; BEST Arabidopsis thaliana protein match is: unknown protein (TAIR:AT2G17300.1); Has 30201 Blast hits to 17322 proteins in 780 species: Archae - 12; Bacteria - 1396; Metazoa - 17338; Fungi - 3422; Plants - 5037; Viruses - 0; Other Eukaryotes - 2996 (source: NCBI BLink).
AT4G35510	unknown protein; BEST Arabidopsis thaliana protein match is: unknown protein (TAIR:AT2G17540.3); Has 182 Blast hits to 179 proteins in 73 species: Archae - 0; Bacteria - 87; Metazoa - 17; Fungi - 9; Plants - 50; Viruses - 0; Other Eukaryotes - 19 (source: NCBI BLink).
AT4G35733	F-box family protein with a domain of unknown function (DUF295)
AT4G35905	unknown protein; CONTAINS InterPro DOMAIN/s: Protein of unknown function DUF343 (InterPro:IPR005651); Has 30201 Blast hits to 17322 proteins in 780 species: Archae - 12; Bacteria - 1396; Metazoa - 17338; Fungi - 3422; Plants - 5037; Viruses - 0; Other Eukaryotes - 2996 (source: NCBI BLink).
AT4G35980	unknown protein; FUNCTIONS IN: molecular_function unknown; INVOLVED IN: biological_process unknown; LOCATED IN: cellular_component unknown; EXPRESSED IN: 24 plant structures; EXPRESSED DURING: 15 growth stages; Has 30201 Blast hits to 17322 proteins in 780 species: Archae - 12; Bacteria - 1396; Metazoa - 17338; Fungi - 3422; Plants - 5037; Viruses - 0; Other Eukaryotes - 2996 (source: NCBI BLink).
AT4G36060	basic helix-loop-helix (bHLH) DNA-binding superfamily protein
AT4G36830	GNS1/SUR4 membrane protein family
AT4G36840	Galactose oxidase/kelch repeat superfamily protein
AT4G37235	Uncharacterised protein family (UPF0497)
AT4G38020	tRNA/rRNA methyltransferase (SpoU) family protein
AT4G38280	BEST Arabidopsis thaliana protein match is: Integral membrane protein hemolysin-III homolog (TAIR:AT2G45250.1); Has 65 Blast hits to 65 proteins in 13 species: Archae - 0; Bacteria - 0; Metazoa - 0; Fungi - 2; Plants - 63; Viruses - 0; Other Eukaryotes - 0 (source: NCBI BLink).
AT4G39760	Galactose oxidase/kelch repeat superfamily protein
AT4G39810	Polynucleotidyl transferase, ribonuclease H-like superfamily protein
AT4G40020	Myosin heavy chain-related protein
AT5G01170	Protein of unknown function (DUF740)
AT5G01250	alpha 1,4-glycosyltransferase family protein
AT5G01380	Homeodomain-like superfamily protein
AT5G01900	WRKY DNA-binding protein 62
AT5G03440	unknown protein; BEST Arabidopsis thaliana protein match is: unknown protein (TAIR:AT3G54880.1); Has 30201 Blast hits to 17322 proteins in 780 species: Archae - 12; Bacteria - 1396; Metazoa - 17338; Fungi - 3422; Plants - 5037; Viruses - 0; Other Eukaryotes - 2996 (source: NCBI BLink).
AT5G03840	PEBP (phosphatidylethanolamine-binding protein) family protein
AT5G03960	IQ-domain 12
AT5G05500	Pollen Ole e 1 allergen and extensin family protein
AT5G05950	maternal effect embryo arrest 60
AT5G06760	Late Embryogenesis Abundant 4-5
AT5G07640	RING/U-box superfamily protein
AT5G07890	myosin heavy chain-related
AT5G07950	unknown protein; FUNCTIONS IN: molecular_function unknown; INVOLVED IN: biological_process unknown; LOCATED IN: chloroplast; EXPRESSED IN: 20 plant structures; EXPRESSED DURING: 9 growth stages; Has 30201 Blast hits to 17322 proteins in 780 species: Archae - 12; Bacteria - 1396; Metazoa - 17338; Fungi - 3422; Plants - 5037; Viruses - 0; Other Eukaryotes - 2996 (source: NCBI BLink).
AT5G08335	Isoprenylcysteine carboxyl methyltransferase (ICMT) family
AT5G09570	Cox19-like CHCH family protein
AT5G09820	Plastid-lipid associated protein PAP / fibrillin family protein
AT5G11290	Plant protein of unknown function (DUF247)
AT5G11440	CTC-interacting domain 5
AT5G11930	Thioredoxin superfamily protein
AT5G13880	unknown protein; BEST Arabidopsis thaliana protein match is: unknown protein (TAIR:AT5G47920.1); Has 30201 Blast hits to 17322 proteins in 780 species: Archae - 12; Bacteria - 1396; Metazoa - 17338; Fungi - 3422; Plants - 5037; Viruses - 0; Other Eukaryotes - 2996 (source: NCBI BLink).
AT5G13890	Family of unknown function (DUF716)
AT5G13910	Integrase-type DNA-binding superfamily protein
AT5G14280	DNA-binding storekeeper protein-related
AT5G15160	BANQUO 2
AT5G15760	Ribosomal protein PSRP-3/Ycf65
AT5G16400	thioredoxin F2
AT5G17350	unknown protein; FUNCTIONS IN: molecular_function unknown; INVOLVED IN: N-terminal protein myristoylation; LOCATED IN: cellular_component unknown; EXPRESSED IN: 15 plant structures; EXPRESSED DURING: 8 growth stages; BEST Arabidopsis thaliana protein match is: unknown protein (TAIR:AT3G03280.1); Has 1807 Blast hits to 1807 proteins in 277 species: Archae - 0; Bacteria - 0; Metazoa - 736; Fungi - …
AT5G17523	Similar to Maltose excess protein 1
AT5G17610	unknown protein; FUNCTIONS IN: molecular_function unknown; INVOLVED IN: biological_process unknown; LOCATED IN: endomembrane system; EXPRESSED IN: 23 plant structures; EXPRESSED DURING: 15 growth stages; Has 30201 Blast hits to 17322 proteins in 780 species: Archae - 12; Bacteria - 1396; Metazoa - 17338; Fungi - 3422; Plants - 5037; Viruses - 0; Other Eukaryotes - 2996 (source: NCBI BLink).
AT5G18130	unknown protein; BEST Arabidopsis thaliana protein match is: unknown protein (TAIR:AT3G03870.1); Has 35333 Blast hits to 34131 proteins in 2444 species: Archae - 798; Bacteria - 22429; Metazoa - 974; Fungi - 991; Plants - 531; Viruses - 0; Other Eukaryotes - 9610 (source: NCBI BLink).
AT5G18720	Domain of unknown function (DUF3444)
AT5G18920	Cox19-like CHCH family protein
AT5G19260	Protein of unknown function (DUF3049)
AT5G19340	unknown protein; BEST Arabidopsis thaliana protein match is: unknown protein (TAIR:AT3G05980.1); Has 1000 Blast hits to 906 proteins in 61 species: Archae - 0; Bacteria - 4; Metazoa - 62; Fungi - 36; Plants - 128; Viruses - 4; Other Eukaryotes - 766 (source: NCBI BLink).
AT5G19580	glyoxal oxidase-related protein
AT5G19750	Peroxisomal membrane 22 kDa (Mpv17/PMP22) family protein
AT5G19870	Family of unknown function (DUF716)
AT5G20885	RING/U-box superfamily protein
AT5G22550	Plant protein of unknown function (DUF247)
AT5G22930	Protein of unknown function (DUF1635)
AT5G23320	homolog of yeast STE14 A
AT5G23710	DNA binding;DNA-directed RNA polymerases
AT5G23920	unknown protein; FUNCTIONS IN: molecular_function unknown; INVOLVED IN: biological_process unknown; LOCATED IN: plasma membrane, vacuole; EXPRESSED IN: 22 plant structures; EXPRESSED DURING: 13 growth stages; BEST Arabidopsis thaliana protein match is: unknown protein (TAIR:AT5G52420.1); Has 1807 Blast hits to 1807 proteins in 277 species: Archae - 0; Bacteria - 0; Metazoa - 736; Fungi - 347; Pla…
AT5G24040	Protein of unknown function (DUF295)
AT5G24314	plastid transcriptionally active7
AT5G24680	Peptidase C78, ubiquitin fold modifier-specific peptidase 1/ 2
AT5G25030	Domain of unknown function (DUF2431)
AT5G25500	unknown protein; Has 1807 Blast hits to 1807 proteins in 277 species: Archae - 0; Bacteria - 0; Metazoa - 736; Fungi - 347; Plants - 385; Viruses - 0; Other Eukaryotes - 339 (source: NCBI BLink).
AT5G25840	Protein of unknown function (DUF1677)
AT5G27560	Domain of unknown function (DUF1995)
AT5G27680	RECQ helicase SIM
AT5G27860	unknown protein; FUNCTIONS IN: molecular_function unknown; INVOLVED IN: biological_process unknown; LOCATED IN: chloroplast; EXPRESSED IN: pollen tube; Has 35333 Blast hits to 34131 proteins in 2444 species: Archae - 798; Bacteria - 22429; Metazoa - 974; Fungi - 991; Plants - 531; Viruses - 0; Other Eukaryotes - 9610 (source: NCBI BLink).
AT5G28730	unknown protein; BEST Arabidopsis thaliana protein match is: unknown protein (TAIR:AT1G43722.1); Has 496 Blast hits to 496 proteins in 68 species: Archae - 0; Bacteria - 0; Metazoa - 3; Fungi - 23; Plants - 470; Viruses - 0; Other Eukaryotes - 0 (source: NCBI BLink).
AT5G28950	unknown protein; BEST Arabidopsis thaliana protein match is: unknown protein (TAIR:AT5G41980.1); Has 448 Blast hits to 446 proteins in 74 species: Archae - 0; Bacteria - 0; Metazoa - 31; Fungi - 21; Plants - 396; Viruses - 0; Other Eukaryotes - 0 (source: NCBI BLink).
AT5G35695	CONTAINS InterPro DOMAIN/s: Putative harbinger transposase-derived nuclease (InterPro:IPR006912); BEST Arabidopsis thaliana protein match is: unknown protein (TAIR:AT5G41980.1); Has 30201 Blast hits to 17322 proteins in 780 species: Archae - 12; Bacteria - 1396; Metazoa - 17338; Fungi - 3422; Plants - 5037; Viruses - 0; Other Eukaryotes - 2996 (source: NCBI BLink).
AT5G35930	AMP-dependent synthetase and ligase family protein
AT5G37010	unknown protein; FUNCTIONS IN: molecular_function unknown; INVOLVED IN: N-terminal protein myristoylation; EXPRESSED IN: 22 plant structures; EXPRESSED DURING: 13 growth stages; BEST Arabidopsis thaliana protein match is: unknown protein (TAIR:AT1G65710.1); Has 6746 Blast hits to 5259 proteins in 486 species: Archae - 7; Bacteria - 485; Metazoa - 3508; Fungi - 577; Plants - 378; Viruses - 50; Oth…
AT5G38520	alpha/beta-Hydrolases superfamily protein
AT5G39220	alpha/beta-Hydrolases superfamily protein
AT5G39370	Curculin-like (mannose-binding) lectin family protein
AT5G39460	F-box family protein
AT5G39480	F-box family protein
AT5G39490	F-box family protein
AT5G39560	Galactose oxidase/kelch repeat superfamily protein
AT5G39860	basic helix-loop-helix (bHLH) DNA-binding family protein
AT5G40450	unknown protein; FUNCTIONS IN: molecular_function unknown; INVOLVED IN: biological_process unknown; LOCATED IN: chloroplast, plasma membrane; EXPRESSED IN: 24 plant structures; EXPRESSED DURING: 13 growth stages; Has 30201 Blast hits to 17322 proteins in 780 species: Archae - 12; Bacteria - 1396; Metazoa - 17338; Fungi - 3422; Plants - 5037; Viruses - 0; Other Eukaryotes - 2996 (source: NCBI BLin…
AT5G40700	unknown protein; BEST Arabidopsis thaliana protein match is: unknown protein (TAIR:AT3G27350.1); Has 35333 Blast hits to 34131 proteins in 2444 species: Archae - 798; Bacteria - 22429; Metazoa - 974; Fungi - 991; Plants - 531; Viruses - 0; Other Eukaryotes - 9610 (source: NCBI BLink).
AT5G41380	CCT motif family protein
AT5G41590	Protein of unknown function (DUF567)
AT5G41980	CONTAINS InterPro DOMAIN/s: Putative harbinger transposase-derived nuclease (InterPro:IPR006912); BEST Arabidopsis thaliana protein match is: unknown protein (TAIR:AT1G43722.1); Has 1807 Blast hits to 1807 proteins in 277 species: Archae - 0; Bacteria - 0; Metazoa - 736; Fungi - 347; Plants - 385; Viruses - 0; Other Eukaryotes - 339 (source: NCBI BLink).
AT5G43160	Family of unknown function (DUF566)
AT5G43260	chaperone protein dnaJ-related
AT5G43822	Pentatricopeptide repeat (PPR) superfamily protein
AT5G44630	Terpenoid cyclases/Protein prenyltransferases superfamily protein
AT5G45040	Cytochrome c
AT5G45470	Protein of unknown function (DUF594)
AT5G45530	Protein of unknown function (DUF594)
AT5G45540	Protein of unknown function (DUF594)
AT5G45680	FK506-binding protein 13
AT5G46530	AWPM-19-like family protein
AT5G46850	unknown protein; Has 1807 Blast hits to 1807 proteins in 277 species: Archae - 0; Bacteria - 0; Metazoa - 736; Fungi - 347; Plants - 385; Viruses - 0; Other Eukaryotes - 339 (source: NCBI BLink).
AT5G47610	RING/U-box superfamily protein
AT5G47740	Adenine nucleotide alpha hydrolases-like superfamily protein
AT5G47920	unknown protein; BEST Arabidopsis thaliana protein match is: unknown protein (TAIR:AT5G13880.1); Has 1807 Blast hits to 1807 proteins in 277 species: Archae - 0; Bacteria - 0; Metazoa - 736; Fungi - 347; Plants - 385; Viruses - 0; Other Eukaryotes - 339 (source: NCBI BLink).
AT5G47940	unknown protein; Has 1807 Blast hits to 1807 proteins in 277 species: Archae - 0; Bacteria - 0; Metazoa - 736; Fungi - 347; Plants - 385; Viruses - 0; Other Eukaryotes - 339 (source: NCBI BLink).
AT5G48110	Terpenoid cyclases/Protein prenyltransferases superfamily protein
AT5G48205	zinc ion binding
AT5G48680	Sterile alpha motif (SAM) domain-containing protein
AT5G48720	x-ray induced transcript 1
AT5G48830	unknown protein; FUNCTIONS IN: molecular_function unknown; INVOLVED IN: biological_process unknown; LOCATED IN: chloroplast; EXPRESSED IN: 22 plant structures; EXPRESSED DURING: 13 growth stages; Has 30201 Blast hits to 17322 proteins in 780 species: Archae - 12; Bacteria - 1396; Metazoa - 17338; Fungi - 3422; Plants - 5037; Viruses - 0; Other Eukaryotes - 2996 (source: NCBI BLink).
AT5G49350	Glycine-rich protein family
AT5G50100	Putative thiol-disulphide oxidoreductase DCC
AT5G50200	nitrate transmembrane transporters
AT5G52190	Sugar isomerase (SIS) family protein
AT5G52420	unknown protein; FUNCTIONS IN: molecular_function unknown; INVOLVED IN: biological_process unknown; LOCATED IN: endoplasmic reticulum; EXPRESSED IN: 24 plant structures; EXPRESSED DURING: 13 growth stages; BEST Arabidopsis thaliana protein match is: unknown protein (TAIR:AT5G23920.1); Has 30201 Blast hits to 17322 proteins in 780 species: Archae - 12; Bacteria - 1396; Metazoa - 17338; Fungi - 342…
AT5G52960	unknown protein; FUNCTIONS IN: molecular_function unknown; INVOLVED IN: biological_process unknown; LOCATED IN: chloroplast; EXPRESSED IN: 23 plant structures; EXPRESSED DURING: 13 growth stages; CONTAINS InterPro DOMAIN/s: Protein of unknown function DUF3143 (InterPro:IPR021489); Has 1807 Blast hits to 1807 proteins in 277 species: Archae - 0; Bacteria - 0; Metazoa - 736; Fungi - 347; Plants - 3…
AT5G53590	SAUR-like auxin-responsive protein family
AT5G54300	Protein of unknown function (DUF761)
AT5G54850	unknown protein; Has 1807 Blast hits to 1807 proteins in 277 species: Archae - 0; Bacteria - 0; Metazoa - 736; Fungi - 347; Plants - 385; Viruses - 0; Other Eukaryotes - 339 (source: NCBI BLink).
AT5G56050	FUNCTIONS IN: molecular_function unknown; INVOLVED IN: biological_process unknown; LOCATED IN: chloroplast; BEST Arabidopsis thaliana protein match is: Late embryogenesis abundant (LEA) hydroxyproline-rich glycoprotein family (TAIR:AT4G26490.1); Has 1807 Blast hits to 1807 proteins in 277 species: Archae - 0; Bacteria - 0; Metazoa - 736; Fungi - 347; Plants - 385; Viruses - 0; Other Eukaryotes - …
AT5G56060	Domain of unknown function (DUF2431)
AT5G56075	Domain of unknown function (DUF2431)
AT5G57120	FUNCTIONS IN: molecular_function unknown; INVOLVED IN: biological_process unknown; LOCATED IN: nucleolus; EXPRESSED IN: 21 plant structures; EXPRESSED DURING: 13 growth stages; CONTAINS InterPro DOMAIN/s: LisH dimerisation motif (InterPro:IPR006594), SRP40, C-terminal (InterPro:IPR007718); Has 101969 Blast hits to 55488 proteins in 2506 species: Archae - 424; Bacteria - 13843; Metazoa - 37674; Fu…
AT5G57910	unknown protein; BEST Arabidopsis thaliana protein match is: unknown protein (TAIR:AT4G30630.1); Has 30201 Blast hits to 17322 proteins in 780 species: Archae - 12; Bacteria - 1396; Metazoa - 17338; Fungi - 3422; Plants - 5037; Viruses - 0; Other Eukaryotes - 2996 (source: NCBI BLink).
AT5G58200	Calcineurin-like metallo-phosphoesterase superfamily protein
AT5G59000	RING/FYVE/PHD zinc finger superfamily protein
AT5G59820	C2H2-type zinc finger family protein
AT5G59845	Gibberellin-regulated family protein
AT5G60060	Protein of unknown function (DUF295)
AT5G60430	drug transmembrane transporters;antiporters
AT5G61200	BEST Arabidopsis thaliana protein match is: myosin heavy chain-related (TAIR:AT5G07890.2); Has 22208 Blast hits to 14344 proteins in 1121 species: Archae - 324; Bacteria - 1921; Metazoa - 12512; Fungi - 1464; Plants - 1009; Viruses - 53; Other Eukaryotes - 4925 (source: NCBI BLink).
AT5G62040	PEBP (phosphatidylethanolamine-binding protein) family protein
AT5G63290	Radical SAM superfamily protein
AT5G63660	Scorpion toxin-like knottin superfamily protein
AT5G64010	unknown protein; FUNCTIONS IN: molecular_function unknown; INVOLVED IN: biological_process unknown; LOCATED IN: cellular_component unknown; EXPRESSED IN: 23 plant structures; EXPRESSED DURING: 13 growth stages; Has 34 Blast hits to 34 proteins in 12 species: Archae - 0; Bacteria - 0; Metazoa - 0; Fungi - 0; Plants - 34; Viruses - 0; Other Eukaryotes - 0 (source: NCBI BLink).
AT5G64190	unknown protein; BEST Arabidopsis thaliana protein match is: unknown protein (TAIR:AT2G40390.1); Has 1807 Blast hits to 1807 proteins in 277 species: Archae - 0; Bacteria - 0; Metazoa - 736; Fungi - 347; Plants - 385; Viruses - 0; Other Eukaryotes - 339 (source: NCBI BLink).
AT5G64400	CONTAINS InterPro DOMAIN/s: CHCH (InterPro:IPR010625); BEST Arabidopsis thaliana protein match is: Cox19-like CHCH family protein (TAIR:AT5G09570.1); Has 1807 Blast hits to 1807 proteins in 277 species: Archae - 0; Bacteria - 0; Metazoa - 736; Fungi - 347; Plants - 385; Viruses - 0; Other Eukaryotes - 339 (source: NCBI BLink).
AT5G65120	unknown protein; BEST Arabidopsis thaliana protein match is: unknown protein (TAIR:AT5G10110.1); Has 30201 Blast hits to 17322 proteins in 780 species: Archae - 12; Bacteria - 1396; Metazoa - 17338; Fungi - 3422; Plants - 5037; Viruses - 0; Other Eukaryotes - 2996 (source: NCBI BLink).
AT5G67290	FAD-dependent oxidoreductase family protein
ATCG00530	CemA-like proton extrusion protein-related
ATCG00730	photosynthetic electron transfer D
ATCG00750	ribosomal protein S11
ATCG00780	ribosomal protein L14
ATCG00860	Chloroplast Ycf2;ATPase, AAA type, core
ATCG01060	iron-sulfur cluster binding;electron carriers;4 iron, 4 sulfur cluster binding
ATCG01080	NADH:ubiquinone/plastoquinone oxidoreductase, chain 6
ATCG01120	chloroplast ribosomal protein S15
ATCG01280	Chloroplast Ycf2;ATPase, AAA type, core
ATMG00300	Gag-Pol-related retrotransposon family protein
ATMG00310	RNA-directed DNA polymerase (reverse transcriptase)-related family protein
ATMG00940	DNA binding
