# Supplementary material for: Identifying similar transcripts in a related organism from de Bruijn graphs of RNA-Seq data, with applications to the study of salt and waterlogging tolerance in Melilotus
Source: BMC Genomics. 2019 Jun 6;20(Suppl 5):425. doi: 10.1186/s12864-019-5702-5 (PMC6551239; doi:10.1186/s12864-019-5702-5)
Supplement: Supplementary file 1 — Lists of unique genes that are present in recovered similar transcripts and differentially expressed genes from libraries associated with one condition versus another condition along with significant GO terms recovered from M. albus and M. siculus when our algorithm is applied to A. thaliana and M. truncatula in the 25_3 assembly. (ZIP 101 kb) [file 12864_2019_5702_MOESM1_ESM.zip › Fu_et_al_Supplementary/Ms_At_SWvsW_genes.txt]

Differentially expressed genes recovered from M. siculus in A. thaliana from libraries associated with salt and waterlogging tolerance versus waterlogging tolerance sorted by q-value

AT3G13750	beta galactosidase 1	3.55752e-05
AT5G15270	RNA-binding KH domain-containing protein	4.12849e-05
AT1G21750	PDI-like 1-1	0.000339152
AT3G27740	carbamoyl phosphate synthetase A	0.00214366
AT5G14340	myb domain protein 40	0.00284094
AT3G26330	cytochrome P450, family 71, subfamily B, polypeptide 37	0.00311813
AT4G36220	ferulic acid 5-hydroxylase 1	0.00311813
AT1G13220	nuclear matrix constituent protein-related	0.00867578
