# Supplementary material for: Identifying similar transcripts in a related organism from de Bruijn graphs of RNA-Seq data, with applications to the study of salt and waterlogging tolerance in Melilotus
Source: BMC Genomics. 2019 Jun 6;20(Suppl 5):425. doi: 10.1186/s12864-019-5702-5 (PMC6551239; doi:10.1186/s12864-019-5702-5)
Supplement: Supplementary file 1 — Lists of unique genes that are present in recovered similar transcripts and differentially expressed genes from libraries associated with one condition versus another condition along with significant GO terms recovered from M. albus and M. siculus when our algorithm is applied to A. thaliana and M. truncatula in the 25_3 assembly. (ZIP 101 kb) [file 12864_2019_5702_MOESM1_ESM.zip › Fu_et_al_Supplementary/Ms_At_SvsC_terms.txt]

Significant GO terms recovered from M. siculus in A. thaliana from libraries associated with salt tolerance versus control
GOID	GO:0042221
TERM	response to chemical
P-VALUE	5.17189651609498e-09
CORRECTED P-VALUE	1.05506688928338e-06
NUM_ANNOTATIONS	20 (of 3787)
ANNOTATED_GENES	AT5G24030, AT2G28780, AT5G14920, AT4G27450, AT3G16770, AT5G62520, AT1G23550, AT5G11520, AT4G02330, AT1G28330, AT2G38310, AT1G25560, AT1G17860, AT2G46240, AT2G39800, AT1G17840, AT3G11410, AT4G32690, AT2G19590, AT3G62550
GOID	GO:0010033
TERM	response to organic substance
P-VALUE	1.77107790603342e-08
CORRECTED P-VALUE	3.61299892830817e-06
NUM_ANNOTATIONS	17 (of 2805)
ANNOTATED_GENES	AT2G28780, AT5G14920, AT4G27450, AT3G16770, AT5G62520, AT1G23550, AT5G11520, AT4G02330, AT1G28330, AT2G38310, AT1G25560, AT2G39800, AT1G17840, AT3G11410, AT4G32690, AT2G19590, AT3G62550
GOID	GO:0050896
TERM	response to stimulus
P-VALUE	5.49450213352485e-07
CORRECTED P-VALUE	0.000112087843523907
NUM_ANNOTATIONS	23 (of 6617)
ANNOTATED_GENES	AT5G24030, AT2G28780, AT5G14920, AT1G72280, AT4G27450, AT3G16770, AT5G62520, AT1G23550, AT5G11520, AT4G02330, AT1G28330, AT2G38310, AT4G10265, AT1G25560, AT1G17860, AT2G46240, AT2G39800, AT1G17840, AT3G11410, AT4G32690, AT2G19590, AT3G62550, AT3G57520
GOID	GO:1901700
TERM	response to oxygen-containing compound
P-VALUE	1.10661198528002e-06
CORRECTED P-VALUE	0.000225748844997125
NUM_ANNOTATIONS	14 (of 2459)
ANNOTATED_GENES	AT2G38310, AT5G24030, AT5G14920, AT1G17860, AT4G27450, AT3G16770, AT2G46240, AT5G62520, AT2G39800, AT1G17840, AT3G11410, AT4G02330, AT2G19590, AT1G28330
GOID	GO:0009719
TERM	response to endogenous stimulus
P-VALUE	2.51801579046217e-06
CORRECTED P-VALUE	0.000513675221254282
NUM_ANNOTATIONS	12 (of 1879)
ANNOTATED_GENES	AT2G38310, AT2G28780, AT1G25560, AT5G14920, AT3G16770, AT5G62520, AT2G39800, AT1G17840, AT3G11410, AT4G32690, AT5G11520, AT4G02330
GOID	GO:0009725
TERM	response to hormone
P-VALUE	5.23388843834351e-06
CORRECTED P-VALUE	0.00106771324142208
NUM_ANNOTATIONS	11 (of 1662)
ANNOTATED_GENES	AT2G38310, AT2G28780, AT1G25560, AT5G14920, AT3G16770, AT2G39800, AT1G17840, AT3G11410, AT4G32690, AT5G11520, AT4G02330
GOID	GO:0006950
TERM	response to stress
P-VALUE	1.66165497623275e-05
CORRECTED P-VALUE	0.00338977615151481
NUM_ANNOTATIONS	16 (of 4030)
ANNOTATED_GENES	AT5G14920, AT1G72280, AT4G27450, AT3G16770, AT5G62520, AT5G11520, AT4G02330, AT4G10265, AT1G17860, AT2G46240, AT2G39800, AT1G17840, AT3G11410, AT4G32690, AT2G19590, AT3G57520
GOID	GO:0001101
TERM	response to acid
P-VALUE	2.58914151005089e-05
CORRECTED P-VALUE	0.00528184868050381
NUM_ANNOTATIONS	10 (of 1604)
ANNOTATED_GENES	AT2G38310, AT5G24030, AT5G14920, AT1G17860, AT4G27450, AT3G16770, AT2G39800, AT1G17840, AT3G11410, AT2G19590
GOID	GO:0009628
TERM	response to abiotic stimulus
P-VALUE	3.17595385812621e-05
CORRECTED P-VALUE	0.00647894587057746
NUM_ANNOTATIONS	13 (of 2833)
ANNOTATED_GENES	AT1G25560, AT5G14920, AT1G17860, AT4G27450, AT3G16770, AT2G46240, AT5G62520, AT2G39800, AT1G17840, AT3G11410, AT4G32690, AT4G02330, AT3G57520
