# Supplementary material for: Identifying similar transcripts in a related organism from de Bruijn graphs of RNA-Seq data, with applications to the study of salt and waterlogging tolerance in Melilotus
Source: BMC Genomics. 2019 Jun 6;20(Suppl 5):425. doi: 10.1186/s12864-019-5702-5 (PMC6551239; doi:10.1186/s12864-019-5702-5)
Supplement: Supplementary file 1 — Lists of unique genes that are present in recovered similar transcripts and differentially expressed genes from libraries associated with one condition versus another condition along with significant GO terms recovered from M. albus and M. siculus when our algorithm is applied to A. thaliana and M. truncatula in the 25_3 assembly. (ZIP 101 kb) [file 12864_2019_5702_MOESM1_ESM.zip › Fu_et_al_Supplementary/Ma_At_SWvsW_genes.txt]

Differentially expressed genes recovered from M. albus in A. thaliana from libraries associated with salt and waterlogging tolerance versus waterlogging tolerance sorted by q-value
AT1G22170	Phosphoglycerate mutase family protein	0.00122605
AT2G44480	beta glucosidase 17	0.00259253
AT4G20170	Domain of unknown function (DUF23)	0.00259253
AT5G05320	FAD/NAD(P)-binding oxidoreductase family protein	0.00259253
AT5G22860	Serine carboxypeptidase S28 family protein	0.00259253
AT5G52300	CAP160 protein	0.00259253
AT1G20190	expansin 11	0.00360324
AT1G14610	valyl-tRNA synthetase / valine--tRNA ligase (VALRS)	0.00433569
AT1G17290	alanine aminotransferas	0.00637547
AT1G22150	sulfate transporter 1;3	0.00834655
AT1G61930	Protein of unknown function, DUF584	0.00834655
AT3G60690	SAUR-like auxin-responsive protein family	0.00834655
