# Supplementary material for: Identifying similar transcripts in a related organism from de Bruijn graphs of RNA-Seq data, with applications to the study of salt and waterlogging tolerance in Melilotus
Source: BMC Genomics. 2019 Jun 6;20(Suppl 5):425. doi: 10.1186/s12864-019-5702-5 (PMC6551239; doi:10.1186/s12864-019-5702-5)
Supplement: Supplementary file 1 — Lists of unique genes that are present in recovered similar transcripts and differentially expressed genes from libraries associated with one condition versus another condition along with significant GO terms recovered from M. albus and M. siculus when our algorithm is applied to A. thaliana and M. truncatula in the 25_3 assembly. (ZIP 101 kb) [file 12864_2019_5702_MOESM1_ESM.zip › Fu_et_al_Supplementary/Ms_At_unique_genes.txt]

Unique genes recovered from M. siculus but not from M. albus in A. thaliana
AT1G01020	Arv1-like protein
AT1G01640	BTB/POZ domain-containing protein
AT1G01670	RING/U-box superfamily protein
AT1G01760	adenosine deaminases;RNA binding;RNA binding;adenosine deaminases
AT1G01880	5'-3' exonuclease family protein
AT1G02610	RING/FYVE/PHD zinc finger superfamily protein
AT1G03600	photosystem II family protein
AT1G03687	DTW domain-containing protein
AT1G04290	Thioesterase superfamily protein
AT1G04570	Major facilitator superfamily protein
AT1G04880	HMG (high mobility group) box protein with ARID/BRIGHT DNA-binding domain
AT1G05230	homeodomain GLABROUS 2
AT1G06330	Heavy metal transport/detoxification superfamily protein
AT1G07660	Histone superfamily protein
AT1G07700	Thioredoxin superfamily protein
AT1G07820	Histone superfamily protein
AT1G08710	F-box family protein
AT1G08845	Ribosomal L18p/L5e family protein
AT1G09230	RNA-binding (RRM/RBD/RNP motifs) family protein
AT1G09794	Cox19 family protein (CHCH motif)
AT1G09860	purine permease 16
AT1G10155	phloem protein 2-A10
AT1G10520	DNA polymerase lambda (POLL)
AT1G11510	DNA-binding storekeeper protein-related transcriptional regulator
AT1G11915	unknown protein; FUNCTIONS IN: molecular_function unknown; INVOLVED IN: biological_process unknown; LOCATED IN: endomembrane system; EXPRESSED IN: root; BEST Arabidopsis thaliana protein match is: unknown protein (TAIR:AT3G17350.1); Has 261 Blast hits to 261 proteins in 13 species: Archae - 0; Bacteria - 0; Metazoa - 0; Fungi - 0; Plants - 261; Viruses - 0; Other Eukaryotes - 0 (source: NCBI BLin…
AT1G11925	Stigma-specific Stig1 family protein
AT1G11980	ubiquitin-related protein 3
AT1G12250	Pentapeptide repeat-containing protein
AT1G12330	unknown protein; INVOLVED IN: biological_process unknown; LOCATED IN: chloroplast; EXPRESSED IN: 21 plant structures; EXPRESSED DURING: 12 growth stages; BEST Arabidopsis thaliana protein match is: unknown protein (TAIR:AT5G12900.1); Has 249 Blast hits to 249 proteins in 27 species: Archae - 0; Bacteria - 0; Metazoa - 7; Fungi - 14; Plants - 217; Viruses - 0; Other Eukaryotes - 11 (source: NCBI B…
AT1G12400	Nucleotide excision repair, TFIIH, subunit TTDA
AT1G12630	Integrase-type DNA-binding superfamily protein
AT1G14030	Rubisco methyltransferase family protein
AT1G14205	Ribosomal L18p/L5e family protein
AT1G14440	homeobox protein 31
AT1G14450	NADH dehydrogenase (ubiquinone)s
AT1G14590	Nucleotide-diphospho-sugar transferase family protein
AT1G15700	ATPase, F1 complex, gamma subunit protein
AT1G16500	unknown protein; BEST Arabidopsis thaliana protein match is: unknown protein (TAIR:AT1G79160.1); Has 136 Blast hits to 134 proteins in 17 species: Archae - 0; Bacteria - 0; Metazoa - 0; Fungi - 4; Plants - 131; Viruses - 1; Other Eukaryotes - 0 (source: NCBI BLink).
AT1G16650	S-adenosyl-L-methionine-dependent methyltransferases superfamily protein
AT1G17080	Ribosomal protein L18ae family
AT1G17200	Uncharacterised protein family (UPF0497)
AT1G17345	SAUR-like auxin-responsive protein family
AT1G17410	Nucleoside diphosphate kinase family protein
AT1G17920	homeodomain GLABROUS 12
AT1G18000	Major facilitator superfamily protein
AT1G18010	Major facilitator superfamily protein
AT1G19080	GINS complex protein
AT1G19260	TTF-type zinc finger protein with HAT dimerisation domain
AT1G19770	purine permease 14
AT1G19980	cytomatrix protein-related
AT1G20750	RAD3-like DNA-binding helicase protein
AT1G21245	Protein kinase superfamily protein
AT1G21390	embryo defective 2170
AT1G21600	plastid transcriptionally active 6
AT1G21830	unknown protein; CONTAINS InterPro DOMAIN/s: Protein of unknown function DUF740 (InterPro:IPR008004); BEST Arabidopsis thaliana protein match is: unknown protein (TAIR:AT1G44608.1); Has 49 Blast hits to 49 proteins in 12 species: Archae - 0; Bacteria - 0; Metazoa - 0; Fungi - 0; Plants - 49; Viruses - 0; Other Eukaryotes - 0 (source: NCBI BLink).
AT1G22985	Integrase-type DNA-binding superfamily protein
AT1G23110	unknown protein; FUNCTIONS IN: molecular_function unknown; LOCATED IN: chloroplast; BEST Arabidopsis thaliana protein match is: unknown protein (TAIR:AT1G70900.1); Has 59 Blast hits to 59 proteins in 15 species: Archae - 0; Bacteria - 0; Metazoa - 0; Fungi - 0; Plants - 59; Viruses - 0; Other Eukaryotes - 0 (source: NCBI BLink).
AT1G23520	Domain of unknown function (DUF220)
AT1G23560	Domain of unknown function (DUF220)
AT1G23570	Domain of unknown function (DUF220)
AT1G23580	Domain of unknown function DUF220
AT1G23600	Domain of unknown function DUF220
AT1G23640	unknown protein; LOCATED IN: chloroplast; EXPRESSED IN: petal, leaf whorl, sepal, flower; EXPRESSED DURING: 4 anthesis, petal differentiation and expansion stage; CONTAINS InterPro DOMAIN/s: Protein of unknown function DUF220 (InterPro:IPR003863); BEST Arabidopsis thaliana protein match is: Domain of unknown function DUF220 (TAIR:AT1G23660.1); Has 270 Blast hits to 130 proteins in 12 species: Arc…
AT1G23660	Domain of unknown function DUF220
AT1G23670	Domain of unknown function (DUF220)
AT1G23690	Domain of unknown function DUF220
AT1G23720	Proline-rich extensin-like family protein
AT1G23850	unknown protein; BEST Arabidopsis thaliana protein match is: unknown protein (TAIR:AT1G23840.1); Has 47 Blast hits to 40 proteins in 5 species: Archae - 0; Bacteria - 0; Metazoa - 0; Fungi - 0; Plants - 47; Viruses - 0; Other Eukaryotes - 0 (source: NCBI BLink).
AT1G24450	Ribonuclease III family protein
AT1G25410	isopentenyltransferase 6
AT1G27410	DNA repair metallo-beta-lactamase family protein
AT1G27950	glycosylphosphatidylinositol-anchored lipid protein transfer 1
AT1G28250	unknown protein; Has 22 Blast hits to 22 proteins in 10 species: Archae - 0; Bacteria - 0; Metazoa - 0; Fungi - 0; Plants - 22; Viruses - 0; Other Eukaryotes - 0 (source: NCBI BLink).
AT1G28330	dormancy-associated protein-like 1
AT1G28695	Nucleotide-diphospho-sugar transferase family protein
AT1G28700	Nucleotide-diphospho-sugar transferase family protein
AT1G28710	Nucleotide-diphospho-sugar transferase family protein
AT1G28760	Uncharacterized conserved protein (DUF2215)
AT1G29410	phosphoribosylanthranilate isomerase 3
AT1G30130	unknown protein; FUNCTIONS IN: molecular_function unknown; INVOLVED IN: biological_process unknown; LOCATED IN: endomembrane system; EXPRESSED IN: 23 plant structures; EXPRESSED DURING: 13 growth stages; CONTAINS InterPro DOMAIN/s: Protein of unknown function DUF1365 (InterPro:IPR010775); Has 1789 Blast hits to 1789 proteins in 449 species: Archae - 0; Bacteria - 824; Metazoa - 0; Fungi - 6; Plan…
AT1G30950	F-box family protein
AT1G31170	sulfiredoxin
AT1G31200	phloem protein 2-A9
AT1G31335	unknown protein; FUNCTIONS IN: molecular_function unknown; INVOLVED IN: biological_process unknown; LOCATED IN: plasma membrane; EXPRESSED IN: 20 plant structures; EXPRESSED DURING: 13 growth stages; Has 34 Blast hits to 34 proteins in 8 species: Archae - 0; Bacteria - 0; Metazoa - 0; Fungi - 0; Plants - 34; Viruses - 0; Other Eukaryotes - 0 (source: NCBI BLink).
AT1G31790	Tetratricopeptide repeat (TPR)-like superfamily protein
AT1G31812	acyl-CoA-binding protein 6
AT1G32310	unknown protein; Has 28 Blast hits to 28 proteins in 9 species: Archae - 0; Bacteria - 0; Metazoa - 0; Fungi - 0; Plants - 28; Viruses - 0; Other Eukaryotes - 0 (source: NCBI BLink).
AT1G32361	RING/U-box superfamily protein
AT1G33260	Protein kinase superfamily protein
AT1G33760	Integrase-type DNA-binding superfamily protein
AT1G33840	Protein of unknown function (DUF567)
AT1G34650	homeodomain GLABROUS 10
AT1G41920	General transcription factor 2-related zinc finger protein
AT1G43260	hAT transposon superfamily protein
AT1G43560	thioredoxin Y2
AT1G45110	Tetrapyrrole (Corrin/Porphyrin) Methylases
AT1G47603	purine permease 19
AT1G47720	Primosome PriB/single-strand DNA-binding
AT1G48300	unknown protein; FUNCTIONS IN: molecular_function unknown; INVOLVED IN: biological_process unknown; LOCATED IN: endomembrane system; EXPRESSED IN: 24 plant structures; EXPRESSED DURING: 15 growth stages; Has 96 Blast hits to 87 proteins in 37 species: Archae - 0; Bacteria - 2; Metazoa - 12; Fungi - 2; Plants - 65; Viruses - 0; Other Eukaryotes - 15 (source: NCBI BLink).
AT1G48460	unknown protein; FUNCTIONS IN: molecular_function unknown; INVOLVED IN: biological_process unknown; LOCATED IN: chloroplast envelope; EXPRESSED IN: 21 plant structures; EXPRESSED DURING: 13 growth stages; BEST Arabidopsis thaliana protein match is: unknown protein (TAIR:AT5G63040.1); Has 60 Blast hits to 60 proteins in 14 species: Archae - 0; Bacteria - 0; Metazoa - 0; Fungi - 0; Plants - 60; Vir…
AT1G49000	unknown protein; FUNCTIONS IN: molecular_function unknown; INVOLVED IN: biological_process unknown; LOCATED IN: chloroplast; EXPRESSED IN: stem; BEST Arabidopsis thaliana protein match is: unknown protein (TAIR:AT3G18560.1); Has 105 Blast hits to 105 proteins in 13 species: Archae - 0; Bacteria - 0; Metazoa - 0; Fungi - 0; Plants - 105; Viruses - 0; Other Eukaryotes - 0 (source: NCBI BLink).
AT1G49170	Protein of unknown function (DUF167)
AT1G49350	pfkB-like carbohydrate kinase family protein
AT1G49920	MuDR family transposase
AT1G50450	Saccharopine dehydrogenase
AT1G50575	Putative lysine decarboxylase family protein
AT1G50720	Stigma-specific Stig1 family protein
AT1G50730	unknown protein; Has 218 Blast hits to 209 proteins in 78 species: Archae - 0; Bacteria - 0; Metazoa - 141; Fungi - 2; Plants - 33; Viruses - 0; Other Eukaryotes - 42 (source: NCBI BLink).
AT1G50750	Plant mobile domain protein family
AT1G50790	Plant mobile domain protein family
AT1G50820	Aminotransferase-like, plant mobile domain family protein
AT1G50830	Aminotransferase-like, plant mobile domain family protein
AT1G50900	Ankyrin repeat family protein
AT1G51150	DegP protease 6
AT1G51405	myosin-related
AT1G51538	Aminotransferase-like, plant mobile domain family protein
AT1G52060	Mannose-binding lectin superfamily protein
AT1G52510	alpha/beta-Hydrolases superfamily protein
AT1G52825	unknown protein; FUNCTIONS IN: molecular_function unknown; INVOLVED IN: biological_process unknown; LOCATED IN: endomembrane system; CONTAINS InterPro DOMAIN/s: Protein of unknown function DUF2346 (InterPro:IPR018625); BEST Arabidopsis thaliana protein match is: unknown protein (TAIR:AT4G14615.1); Has 52 Blast hits to 49 proteins in 19 species: Archae - 0; Bacteria - 0; Metazoa - 0; Fungi - 0; Pl…
AT1G52855	unknown protein; BEST Arabidopsis thaliana protein match is: unknown protein (TAIR:AT3G15534.1); Has 35333 Blast hits to 34131 proteins in 2444 species: Archae - 798; Bacteria - 22429; Metazoa - 974; Fungi - 991; Plants - 531; Viruses - 0; Other Eukaryotes - 9610 (source: NCBI BLink).
AT1G53060	Legume lectin family protein
AT1G53250	unknown protein; BEST Arabidopsis thaliana protein match is: unknown protein (TAIR:AT1G53800.1); Has 11909 Blast hits to 7704 proteins in 757 species: Archae - 51; Bacteria - 1338; Metazoa - 4550; Fungi - 987; Plants - 464; Viruses - 24; Other Eukaryotes - 4495 (source: NCBI BLink).
AT1G53560	Ribosomal protein L18ae family
AT1G53760	unknown protein; FUNCTIONS IN: molecular_function unknown; INVOLVED IN: biological_process unknown; LOCATED IN: mitochondrion, plasma membrane, plastid, membrane; EXPRESSED IN: 25 plant structures; EXPRESSED DURING: 13 growth stages; CONTAINS InterPro DOMAIN/s: Protein of unknown function DUF2343 (InterPro:IPR018786); Has 171 Blast hits to 171 proteins in 90 species: Archae - 0; Bacteria - 0; Met…
AT1G53860	Remorin family protein
AT1G54380	spliceosome protein-related
AT1G54385	ARM repeat superfamily protein
AT1G54970	proline-rich protein 1
AT1G55535	unknown protein; FUNCTIONS IN: molecular_function unknown; INVOLVED IN: biological_process unknown; LOCATED IN: cellular_component unknown; EXPRESSED IN: cultured cell; BEST Arabidopsis thaliana protein match is: unknown protein (TAIR:AT3G13420.1); Has 35333 Blast hits to 34131 proteins in 2444 species: Archae - 798; Bacteria - 22429; Metazoa - 974; Fungi - 991; Plants - 531; Viruses - 0; Other E…
AT1G55650	HMG (high mobility group) box protein with ARID/BRIGHT DNA-binding domain
AT1G55870	Polynucleotidyl transferase, ribonuclease H-like superfamily protein
AT1G56040	HEAT/U-box domain-containing protein
AT1G57980	Nucleotide-sugar transporter family protein
AT1G58270	TRAF-like family protein
AT1G60110	Mannose-binding lectin superfamily protein
AT1G61280	Phosphatidylinositol N-acetylglucosaminyltransferase, GPI19/PIG-P subunit
AT1G63295	Remorin family protein
AT1G64050	unknown protein; Has 524 Blast hits to 342 proteins in 101 species: Archae - 0; Bacteria - 106; Metazoa - 106; Fungi - 24; Plants - 25; Viruses - 0; Other Eukaryotes - 263 (source: NCBI BLink).
AT1G64080	unknown protein; FUNCTIONS IN: molecular_function unknown; INVOLVED IN: biological_process unknown; LOCATED IN: plasma membrane; BEST Arabidopsis thaliana protein match is: unknown protein (TAIR:AT5G52870.1); Has 1546 Blast hits to 738 proteins in 176 species: Archae - 0; Bacteria - 143; Metazoa - 278; Fungi - 131; Plants - 95; Viruses - 4; Other Eukaryotes - 895 (source: NCBI BLink).
AT1G64255	MuDR family transposase
AT1G64260	MuDR family transposase
AT1G65032	unknown protein; FUNCTIONS IN: molecular_function unknown; INVOLVED IN: biological_process unknown; LOCATED IN: cellular_component unknown; Has 30201 Blast hits to 17322 proteins in 780 species: Archae - 12; Bacteria - 1396; Metazoa - 17338; Fungi - 3422; Plants - 5037; Viruses - 0; Other Eukaryotes - 2996 (source: NCBI BLink).
AT1G65150	TRAF-like family protein
AT1G65230	Uncharacterized conserved protein (DUF2358)
AT1G66520	formyltransferase, putative
AT1G66852	Carbohydrate-binding X8 domain superfamily protein
AT1G67080	abscisic acid (aba)-deficient 4
AT1G67270	Zinc-finger domain of monoamine-oxidase A repressor R1 protein
AT1G67370	DNA-binding HORMA family protein
AT1G68180	RING/U-box superfamily protein
AT1G68185	Ubiquitin-like superfamily protein
AT1G68300	Adenine nucleotide alpha hydrolases-like superfamily protein
AT1G68890	magnesium ion binding;thiamin pyrophosphate binding;hydro-lyases;catalytics;2-succinyl-5-enolpyruvyl-6-hydroxy-3-cyclohexene-1-carboxylic-acid synthases
AT1G69650	TRAF-like family protein
AT1G70480	Domain of unknown function (DUF220)
AT1G70880	Polyketide cyclase/dehydrase and lipid transport superfamily protein
AT1G70900	unknown protein; BEST Arabidopsis thaliana protein match is: unknown protein (TAIR:AT1G23110.4); Has 57 Blast hits to 57 proteins in 14 species: Archae - 0; Bacteria - 0; Metazoa - 0; Fungi - 0; Plants - 57; Viruses - 0; Other Eukaryotes - 0 (source: NCBI BLink).
AT1G71865	unknown protein; FUNCTIONS IN: molecular_function unknown; INVOLVED IN: biological_process unknown; LOCATED IN: chloroplast; Has 33 Blast hits to 33 proteins in 11 species: Archae - 0; Bacteria - 0; Metazoa - 0; Fungi - 0; Plants - 33; Viruses - 0; Other Eukaryotes - 0 (source: NCBI BLink).
AT1G72020	unknown protein; Has 52 Blast hits to 52 proteins in 18 species: Archae - 0; Bacteria - 0; Metazoa - 0; Fungi - 0; Plants - 52; Viruses - 0; Other Eukaryotes - 0 (source: NCBI BLink).
AT1G72430	SAUR-like auxin-responsive protein family
AT1G72640	NAD(P)-binding Rossmann-fold superfamily protein
AT1G73360	homeodomain GLABROUS 11
AT1G73780	Bifunctional inhibitor/lipid-transfer protein/seed storage 2S albumin superfamily protein
AT1G75340	Zinc finger C-x8-C-x5-C-x3-H type family protein
AT1G75720	Plant protein of unknown function (DUF827)
AT1G75980	Single hybrid motif superfamily protein
AT1G76050	Pseudouridine synthase family protein
AT1G76110	HMG (high mobility group) box protein with ARID/BRIGHT DNA-binding domain
AT1G76240	Arabidopsis protein of unknown function (DUF241)
AT1G76450	Photosystem II reaction center PsbP family protein
AT1G76760	thioredoxin Y1
AT1G76980	BEST Arabidopsis thaliana protein match is: embryo defective 2170 (TAIR:AT1G21390.1); Has 65 Blast hits to 65 proteins in 23 species: Archae - 0; Bacteria - 8; Metazoa - 1; Fungi - 8; Plants - 40; Viruses - 3; Other Eukaryotes - 5 (source: NCBI BLink).
AT1G77980	AGAMOUS-like 66
AT1G78010	tRNA modification GTPase, putative
AT1G78460	SOUL heme-binding family protein
AT1G79760	downstream target of AGL15-4
AT1G79915	Putative methyltransferase family protein
AT1G80630	RNI-like superfamily protein
AT2G01390	Tetratricopeptide repeat (TPR)-like superfamily protein
AT2G01905	cyclin J18
AT2G02061	Nucleotide-diphospho-sugar transferase family protein
AT2G03050	Mitochondrial transcription termination factor family protein
AT2G03420	unknown protein; Has 38 Blast hits to 38 proteins in 17 species: Archae - 0; Bacteria - 0; Metazoa - 0; Fungi - 0; Plants - 38; Viruses - 0; Other Eukaryotes - 0 (source: NCBI BLink).
AT2G04170	TRAF-like family protein
AT2G04190	TRAF-like family protein
AT2G04740	ankyrin repeat family protein
AT2G05140	phosphoribosylaminoimidazole carboxylase family protein / AIR carboxylase family protein
AT2G06541	TTF-type zinc finger protein with HAT dimerisation domain
AT2G07599	unknown protein; BEST Arabidopsis thaliana protein match is: unknown protein (TAIR:ATMG01040.1).
AT2G07734	Alpha-L RNA-binding motif/Ribosomal protein S4 family protein
AT2G07751	NADH:ubiquinone/plastoquinone oxidoreductase, chain 3 protein
AT2G10975	unknown protein; Has 30201 Blast hits to 17322 proteins in 780 species: Archae - 12; Bacteria - 1396; Metazoa - 17338; Fungi - 3422; Plants - 5037; Viruses - 0; Other Eukaryotes - 2996 (source: NCBI BLink).
AT2G14560	Protein of unknown function (DUF567)
AT2G14660	unknown protein; CONTAINS InterPro DOMAIN/s: Uncharacterised protein family UPF0310 (InterPro:IPR002740); Has 2761 Blast hits to 2761 proteins in 686 species: Archae - 5; Bacteria - 1143; Metazoa - 73; Fungi - 78; Plants - 42; Viruses - 0; Other Eukaryotes - 1420 (source: NCBI BLink).
AT2G15270	unknown protein; CONTAINS InterPro DOMAIN/s: Protein of unknown function DUF1168 (InterPro:IPR009548); Has 1930 Blast hits to 1364 proteins in 219 species: Archae - 0; Bacteria - 44; Metazoa - 762; Fungi - 280; Plants - 96; Viruses - 3; Other Eukaryotes - 745 (source: NCBI BLink).
AT2G15710	TRAF-like family protein
AT2G16790	P-loop containing nucleoside triphosphate hydrolases superfamily protein
AT2G16900	Arabidopsis phospholipase-like protein (PEARLI 4) family
AT2G17033	pentatricopeptide (PPR) repeat-containing protein
AT2G17350	unknown protein; Has 119 Blast hits to 93 proteins in 40 species: Archae - 0; Bacteria - 3; Metazoa - 18; Fungi - 12; Plants - 44; Viruses - 0; Other Eukaryotes - 42 (source: NCBI BLink).
AT2G17940	Plant protein of unknown function (DUF827)
AT2G18465	Chaperone DnaJ-domain superfamily protein
AT2G18650	RING/U-box superfamily protein
AT2G19460	Protein of unknown function (DUF3511)
AT2G19610	RING/U-box superfamily protein
AT2G19750	Ribosomal protein S30 family protein
AT2G20110	Tesmin/TSO1-like CXC domain-containing protein
AT2G20515	unknown protein; FUNCTIONS IN: molecular_function unknown; INVOLVED IN: biological_process unknown; LOCATED IN: endomembrane system; EXPRESSED IN: 16 plant structures; EXPRESSED DURING: 7 growth stages; Has 71 Blast hits to 71 proteins in 14 species: Archae - 0; Bacteria - 0; Metazoa - 0; Fungi - 0; Plants - 71; Viruses - 0; Other Eukaryotes - 0 (source: NCBI BLink).
AT2G20835	unknown protein; BEST Arabidopsis thaliana protein match is: unknown protein (TAIR:AT3G15534.1); Has 66 Blast hits to 66 proteins in 12 species: Archae - 0; Bacteria - 0; Metazoa - 0; Fungi - 0; Plants - 66; Viruses - 0; Other Eukaryotes - 0 (source: NCBI BLink).
AT2G20950	Arabidopsis phospholipase-like protein (PEARLI 4) family
AT2G20960	Arabidopsis phospholipase-like protein (PEARLI 4) family
AT2G21200	SAUR-like auxin-responsive protein family
AT2G21210	SAUR-like auxin-responsive protein family
AT2G22050	Galactose oxidase/kelch repeat superfamily protein
AT2G22530	Alkaline-phosphatase-like family protein
AT2G23670	homolog of Synechocystis YCF37
AT2G24090	Ribosomal protein L35
AT2G24550	unknown protein; BEST Arabidopsis thaliana protein match is: unknown protein (TAIR:AT4G31510.1); Has 219 Blast hits to 219 proteins in 33 species: Archae - 0; Bacteria - 0; Metazoa - 16; Fungi - 2; Plants - 184; Viruses - 0; Other Eukaryotes - 17 (source: NCBI BLink).
AT2G24970	unknown protein; Has 33 Blast hits to 33 proteins in 17 species: Archae - 0; Bacteria - 0; Metazoa - 1; Fungi - 0; Plants - 28; Viruses - 0; Other Eukaryotes - 4 (source: NCBI BLink).
AT2G26500	cytochrome b6f complex subunit (petM), putative
AT2G26540	uroporphyrinogen-III synthase family protein
AT2G26840	unknown protein; FUNCTIONS IN: molecular_function unknown; INVOLVED IN: biological_process unknown; LOCATED IN: chloroplast; BEST Arabidopsis thaliana protein match is: unknown protein (TAIR:AT3G43910.1); Has 835 Blast hits to 835 proteins in 26 species: Archae - 0; Bacteria - 25; Metazoa - 0; Fungi - 0; Plants - 40; Viruses - 2; Other Eukaryotes - 768 (source: NCBI BLink).
AT2G26975	Ctr copper transporter family
AT2G27670	Domain of unknown function DUF220
AT2G27790	RNA-binding (RRM/RBD/RNP motifs) family protein
AT2G27940	RING/U-box superfamily protein
AT2G28600	P-loop containing nucleoside triphosphate hydrolases superfamily protein
AT2G28660	Chloroplast-targeted copper chaperone protein
AT2G28710	C2H2-type zinc finger family protein
AT2G28740	histone H4
AT2G29510	Protein of unknown function (DUF3527)
AT2G29780	Galactose oxidase/kelch repeat superfamily protein
AT2G29820	Galactose oxidase/kelch repeat superfamily protein
AT2G29830	Galactose oxidase/kelch repeat superfamily protein
AT2G29860	Galactose oxidase/kelch repeat superfamily protein
AT2G30570	photosystem II reaction center W
AT2G30920	coenzyme Q 3
AT2G32370	homeodomain GLABROUS 3
AT2G32640	Lycopene beta/epsilon cyclase protein
AT2G33250	unknown protein; FUNCTIONS IN: molecular_function unknown; INVOLVED IN: biological_process unknown; LOCATED IN: chloroplast; EXPRESSED IN: 21 plant structures; EXPRESSED DURING: 13 growth stages; BEST Arabidopsis thaliana protein match is: unknown protein (TAIR:AT3G04310.1); Has 41 Blast hits to 41 proteins in 12 species: Archae - 0; Bacteria - 0; Metazoa - 0; Fungi - 0; Plants - 41; Viruses - 0;…
AT2G33280	Major facilitator superfamily protein
AT2G33385	actin-related protein C2B
AT2G33435	RNA-binding (RRM/RBD/RNP motifs) family protein
AT2G33830	Dormancy/auxin associated family protein
AT2G34450	HMG-box (high mobility group) DNA-binding family protein
AT2G34620	Mitochondrial transcription termination factor family protein
AT2G34920	RING/U-box superfamily protein
AT2G34980	phosphatidylinositolglycan synthase family protein
AT2G35140	DCD (Development and Cell Death) domain protein
AT2G36000	Mitochondrial transcription termination factor family protein
AT2G36305	farnesylated protein-converting enzyme 2
AT2G36420	unknown protein; BEST Arabidopsis thaliana protein match is: unknown protein (TAIR:AT5G03670.1); Has 10588 Blast hits to 6606 proteins in 440 species: Archae - 8; Bacteria - 365; Metazoa - 4146; Fungi - 1198; Plants - 483; Viruses - 212; Other Eukaryotes - 4176 (source: NCBI BLink).
AT2G36450	Integrase-type DNA-binding superfamily protein
AT2G37240	Thioredoxin superfamily protein
AT2G37560	origin recognition complex second largest subunit 2
AT2G37600	Ribosomal protein L36e family protein
AT2G37920	copper ion transmembrane transporters
AT2G37925	copper transporter 4
AT2G37930	Protein of unknown function (DUF3527)
AT2G38480	Uncharacterised protein family (UPF0497)
AT2G38780	unknown protein; FUNCTIONS IN: molecular_function unknown; INVOLVED IN: biological_process unknown; LOCATED IN: chloroplast; EXPRESSED IN: 21 plant structures; EXPRESSED DURING: 13 growth stages; Has 58 Blast hits to 58 proteins in 23 species: Archae - 0; Bacteria - 4; Metazoa - 1; Fungi - 0; Plants - 44; Viruses - 0; Other Eukaryotes - 9 (source: NCBI BLink).
AT2G38830	Ubiquitin-conjugating enzyme/RWD-like protein
AT2G39435	Phosphatidylinositol N-acetyglucosaminlytransferase subunit P-related
AT2G39445	Phosphatidylinositol N-acetylglucosaminyltransferase, GPI19/PIG-P subunit
AT2G39580	CONTAINS InterPro DOMAIN/s: Putative zinc-finger domain (InterPro:IPR019607); Has 249 Blast hits to 219 proteins in 85 species: Archae - 0; Bacteria - 144; Metazoa - 29; Fungi - 8; Plants - 50; Viruses - 0; Other Eukaryotes - 18 (source: NCBI BLink).
AT2G39725	LYR family of Fe/S cluster biogenesis protein
AT2G40113	Pollen Ole e 1 allergen and extensin family protein
AT2G40240	Tetratricopeptide repeat (TPR)-like superfamily protein
AT2G40435	BEST Arabidopsis thaliana protein match is: transcription regulators (TAIR:AT3G56220.1); Has 289 Blast hits to 289 proteins in 30 species: Archae - 0; Bacteria - 0; Metazoa - 0; Fungi - 0; Plants - 289; Viruses - 0; Other Eukaryotes - 0 (source: NCBI BLink).
AT2G40450	BTB/POZ domain-containing protein
AT2G40630	Uncharacterised conserved protein (UCP030365)
AT2G40750	WRKY DNA-binding protein 54
AT2G41450	N-acetyltransferases;N-acetyltransferases
AT2G42040	CONTAINS InterPro DOMAIN/s: WRC (InterPro:IPR014977); Has 219 Blast hits to 219 proteins in 19 species: Archae - 0; Bacteria - 0; Metazoa - 3; Fungi - 0; Plants - 215; Viruses - 0; Other Eukaryotes - 1 (source: NCBI BLink).
AT2G42130	Plastid-lipid associated protein PAP / fibrillin family protein
AT2G42150	DNA-binding bromodomain-containing protein
AT2G42220	Rhodanese/Cell cycle control phosphatase superfamily protein
AT2G43250	unknown protein; Has 32 Blast hits to 32 proteins in 11 species: Archae - 0; Bacteria - 0; Metazoa - 0; Fungi - 0; Plants - 32; Viruses - 0; Other Eukaryotes - 0 (source: NCBI BLink).
AT2G43470	Protein of unknown function (DUF3755)
AT2G43560	FKBP-like peptidyl-prolyl cis-trans isomerase family protein
AT2G43630	FUNCTIONS IN: molecular_function unknown; INVOLVED IN: biological_process unknown; LOCATED IN: chloroplast thylakoid membrane, chloroplast, nucleus, chloroplast envelope; EXPRESSED IN: 22 plant structures; EXPRESSED DURING: 13 growth stages; BEST Arabidopsis thaliana protein match is: glycine-rich protein (TAIR:AT3G59640.2); Has 67 Blast hits to 67 proteins in 20 species: Archae - 0; Bacteria - 4…
AT2G43670	Carbohydrate-binding X8 domain superfamily protein
AT2G43980	inositol 1,3,4-trisphosphate 5/6-kinase 4
AT2G44030	Galactose oxidase/kelch repeat superfamily protein
AT2G44420	protein N-terminal asparagine amidohydrolase family protein
AT2G44430	DNA-binding bromodomain-containing protein
AT2G44630	Galactose oxidase/kelch repeat superfamily protein
AT2G44820	unknown protein; Has 70 Blast hits to 70 proteins in 25 species: Archae - 0; Bacteria - 0; Metazoa - 9; Fungi - 4; Plants - 47; Viruses - 0; Other Eukaryotes - 10 (source: NCBI BLink).
AT2G44920	Tetratricopeptide repeat (TPR)-like superfamily protein
AT2G45820	Remorin family protein
AT2G46100	Nuclear transport factor 2 (NTF2) family protein
AT2G46240	BCL-2-associated athanogene 6
AT2G46400	WRKY DNA-binding protein 46
AT2G46410	Homeodomain-like superfamily protein
AT2G46540	unknown protein; FUNCTIONS IN: molecular_function unknown; INVOLVED IN: biological_process unknown; LOCATED IN: mitochondrion, membrane; EXPRESSED IN: 25 plant structures; EXPRESSED DURING: 16 growth stages; Has 42 Blast hits to 42 proteins in 11 species: Archae - 0; Bacteria - 0; Metazoa - 0; Fungi - 0; Plants - 42; Viruses - 0; Other Eukaryotes - 0 (source: NCBI BLink).
AT2G46630	unknown protein; LOCATED IN: chloroplast; EXPRESSED IN: 22 plant structures; EXPRESSED DURING: 13 growth stages; Has 110095 Blast hits to 59224 proteins in 2216 species: Archae - 177; Bacteria - 15429; Metazoa - 38345; Fungi - 18843; Plants - 13341; Viruses - 3084; Other Eukaryotes - 20876 (source: NCBI BLink).
AT2G46970	phytochrome interacting factor 3-like 1
AT2G46990	indole-3-acetic acid inducible 20
AT2G47150	NAD(P)-binding Rossmann-fold superfamily protein
AT2G47220	DOMAIN OF UNKNOWN FUNCTION 724 5
AT2G47380	Cytochrome c oxidase subunit Vc family protein
AT2G48070	resistance to phytophthora 1
AT3G01750	Ankyrin repeat family protein
AT3G01840	Protein kinase superfamily protein
AT3G01860	unknown protein; FUNCTIONS IN: molecular_function unknown; INVOLVED IN: response to cadmium ion; LOCATED IN: chloroplast; EXPRESSED IN: 24 plant structures; EXPRESSED DURING: 13 growth stages; BEST Arabidopsis thaliana protein match is: unknown protein (TAIR:AT3G27210.1); Has 66 Blast hits to 66 proteins in 13 species: Archae - 0; Bacteria - 0; Metazoa - 5; Fungi - 0; Plants - 61; Viruses - 0; Ot…
AT3G02170	longifolia2
AT3G02910	AIG2-like (avirulence induced gene) family protein
AT3G03260	homeodomain GLABROUS 8
AT3G03590	SWIB/MDM2 domain superfamily protein
AT3G03820	SAUR-like auxin-responsive protein family
AT3G03840	SAUR-like auxin-responsive protein family
AT3G03850	SAUR-like auxin-responsive protein family
AT3G04020	unknown protein; Has 26 Blast hits to 25 proteins in 10 species: Archae - 0; Bacteria - 0; Metazoa - 0; Fungi - 0; Plants - 23; Viruses - 0; Other Eukaryotes - 3 (source: NCBI BLink).
AT3G04140	Ankyrin repeat family protein
AT3G04160	unknown protein; Has 1711 Blast hits to 1353 proteins in 195 species: Archae - 0; Bacteria - 64; Metazoa - 693; Fungi - 201; Plants - 207; Viruses - 0; Other Eukaryotes - 546 (source: NCBI BLink).
AT3G04650	FAD/NAD(P)-binding oxidoreductase family protein
AT3G04800	translocase inner membrane subunit 23-3
AT3G05250	RING/U-box superfamily protein
AT3G05570	unknown protein; BEST Arabidopsis thaliana protein match is: unknown protein (TAIR:AT4G39235.1); Has 73 Blast hits to 73 proteins in 11 species: Archae - 0; Bacteria - 0; Metazoa - 0; Fungi - 0; Plants - 73; Viruses - 0; Other Eukaryotes - 0 (source: NCBI BLink).
AT3G06110	MAPK phosphatase 2
AT3G06455	ubiquitin family protein
AT3G06570	Galactose oxidase/kelch repeat superfamily protein
AT3G06730	Thioredoxin z
AT3G07525	autophagocytosis-associated family protein
AT3G07860	Ubiquitin-like superfamily protein
AT3G08970	DNAJ heat shock N-terminal domain-containing protein
AT3G09050	unknown protein; FUNCTIONS IN: molecular_function unknown; INVOLVED IN: biological_process unknown; LOCATED IN: chloroplast thylakoid membrane, chloroplast; EXPRESSED IN: 21 plant structures; EXPRESSED DURING: 13 growth stages; Has 120 Blast hits to 120 proteins in 47 species: Archae - 4; Bacteria - 10; Metazoa - 33; Fungi - 2; Plants - 44; Viruses - 0; Other Eukaryotes - 27 (source: NCBI BLink).
AT3G09150	phytochromobilin:ferredoxin oxidoreductase, chloroplast / phytochromobilin synthase (HY2)
AT3G09310	unknown protein; CONTAINS InterPro DOMAIN/s: Protein of unknown function DUF37 (InterPro:IPR002696); Has 5781 Blast hits to 5781 proteins in 1903 species: Archae - 0; Bacteria - 3956; Metazoa - 2; Fungi - 0; Plants - 42; Viruses - 3; Other Eukaryotes - 1778 (source: NCBI BLink).
AT3G10130	SOUL heme-binding family protein
AT3G10630	UDP-Glycosyltransferase superfamily protein
AT3G10810	zinc finger (C3HC4-type RING finger) family protein
AT3G10950	Zinc-binding ribosomal protein family protein
AT3G10986	Protein of unknown function (DUF567)
AT3G11740	Protein of unknown function (DUF567)
AT3G12210	DNA binding
AT3G13420	unknown protein; BEST Arabidopsis thaliana protein match is: unknown protein (TAIR:AT1G55535.1); Has 66 Blast hits to 66 proteins in 16 species: Archae - 0; Bacteria - 0; Metazoa - 0; Fungi - 0; Plants - 66; Viruses - 0; Other Eukaryotes - 0 (source: NCBI BLink).
AT3G14880	BEST Arabidopsis thaliana protein match is: transcription factor-related (TAIR:AT4G18650.1); Has 560 Blast hits to 560 proteins in 40 species: Archae - 0; Bacteria - 0; Metazoa - 2; Fungi - 0; Plants - 558; Viruses - 0; Other Eukaryotes - 0 (source: NCBI BLink).
AT3G15520	Cyclophilin-like peptidyl-prolyl cis-trans isomerase family protein
AT3G15534	unknown protein; FUNCTIONS IN: molecular_function unknown; INVOLVED IN: biological_process unknown; LOCATED IN: cellular_component unknown; BEST Arabidopsis thaliana protein match is: unknown protein (TAIR:AT1G52855.1); Has 30201 Blast hits to 17322 proteins in 780 species: Archae - 12; Bacteria - 1396; Metazoa - 17338; Fungi - 3422; Plants - 5037; Viruses - 0; Other Eukaryotes - 2996 (source: NC…
AT3G15630	unknown protein; FUNCTIONS IN: molecular_function unknown; INVOLVED IN: biological_process unknown; LOCATED IN: chloroplast; EXPRESSED IN: 24 plant structures; EXPRESSED DURING: 15 growth stages; BEST Arabidopsis thaliana protein match is: unknown protein (TAIR:AT1G52720.1); Has 61 Blast hits to 61 proteins in 13 species: Archae - 0; Bacteria - 0; Metazoa - 0; Fungi - 0; Plants - 61; Viruses - 0;…
AT3G16900	Protein of unknown function (DUF567)
AT3G16990	Haem oxygenase-like, multi-helical
AT3G17365	S-adenosyl-L-methionine-dependent methyltransferases superfamily protein
AT3G17600	indole-3-acetic acid inducible 31
AT3G17611	RHOMBOID-like protein 14
AT3G17950	unknown protein; FUNCTIONS IN: molecular_function unknown; INVOLVED IN: biological_process unknown; LOCATED IN: chloroplast; EXPRESSED IN: 17 plant structures; EXPRESSED DURING: 10 growth stages; Has 63 Blast hits to 63 proteins in 12 species: Archae - 0; Bacteria - 0; Metazoa - 0; Fungi - 0; Plants - 63; Viruses - 0; Other Eukaryotes - 0 (source: NCBI BLink).
AT3G18800	unknown protein; FUNCTIONS IN: molecular_function unknown; INVOLVED IN: biological_process unknown; LOCATED IN: plasma membrane; EXPRESSED IN: 17 plant structures; EXPRESSED DURING: 12 growth stages; Has 58 Blast hits to 58 proteins in 12 species: Archae - 0; Bacteria - 0; Metazoa - 0; Fungi - 0; Plants - 58; Viruses - 0; Other Eukaryotes - 0 (source: NCBI BLink).
AT3G19160	ATP/ADP isopentenyltransferases
AT3G19508	unknown protein; LOCATED IN: mitochondrion; Has 34 Blast hits to 34 proteins in 14 species: Archae - 0; Bacteria - 0; Metazoa - 0; Fungi - 0; Plants - 34; Viruses - 0; Other Eukaryotes - 0 (source: NCBI BLink).
AT3G19650	cyclin-related
AT3G19970	alpha/beta-Hydrolases superfamily protein
AT3G20070	titan9
AT3G20360	TRAF-like family protein
AT3G20370	TRAF-like family protein
AT3G20380	TRAF-like family protein
AT3G20930	RNA-binding (RRM/RBD/RNP motifs) family protein
AT3G21300	RNA methyltransferase family protein
AT3G21520	DUF679 domain membrane protein 1
AT3G21550	DUF679 domain membrane protein 2
AT3G21710	unknown protein; Has 42 Blast hits to 42 proteins in 10 species: Archae - 0; Bacteria - 0; Metazoa - 0; Fungi - 0; Plants - 42; Viruses - 0; Other Eukaryotes - 0 (source: NCBI BLink).
AT3G21880	B-box type zinc finger protein with CCT domain
AT3G22080	TRAF-like family protein
AT3G22120	cell wall-plasma membrane linker protein
AT3G22450	Ribosomal L18p/L5e family protein
AT3G22560	Acyl-CoA N-acyltransferases (NAT) superfamily protein
AT3G23880	F-box and associated interaction domains-containing protein
AT3G23910	BEST Arabidopsis thaliana protein match is: RNA-directed DNA polymerase (reverse transcriptase)-related family protein (TAIR:AT3G24255.2); Has 562 Blast hits to 532 proteins in 147 species: Archae - 28; Bacteria - 51; Metazoa - 157; Fungi - 82; Plants - 85; Viruses - 6; Other Eukaryotes - 153 (source: NCBI BLink).
AT3G24060	Plant self-incompatibility protein S1 family
AT3G24255	RNA-directed DNA polymerase (reverse transcriptase)-related family protein
AT3G24320	MUTL protein homolog 1
AT3G24860	Homeodomain-like superfamily protein
AT3G26070	Plastid-lipid associated protein PAP / fibrillin family protein
AT3G26080	plastid-lipid associated protein PAP / fibrillin family protein
AT3G26470	Powdery mildew resistance protein, RPW8 domain
AT3G26680	DNA repair metallo-beta-lactamase family protein
AT3G27210	unknown protein; FUNCTIONS IN: molecular_function unknown; INVOLVED IN: N-terminal protein myristoylation; LOCATED IN: plasma membrane; EXPRESSED IN: 22 plant structures; EXPRESSED DURING: 13 growth stages; BEST Arabidopsis thaliana protein match is: unknown protein (TAIR:AT5G40860.1); Has 133 Blast hits to 98 proteins in 25 species: Archae - 0; Bacteria - 6; Metazoa - 32; Fungi - 7; Plants - 70;…
AT3G27250	unknown protein; BEST Arabidopsis thaliana protein match is: unknown protein (TAIR:AT5G40800.1); Has 104 Blast hits to 104 proteins in 13 species: Archae - 0; Bacteria - 0; Metazoa - 0; Fungi - 0; Plants - 104; Viruses - 0; Other Eukaryotes - 0 (source: NCBI BLink).
AT3G27290	RNI-like superfamily protein
AT3G27640	Transducin/WD40 repeat-like superfamily protein
AT3G27970	Exonuclease family protein
AT3G28220	TRAF-like family protein
AT3G28270	Protein of unknown function (DUF677)
AT3G28550	Proline-rich extensin-like family protein
AT3G28930	AIG2-like (avirulence induced gene) family protein
AT3G28940	AIG2-like (avirulence induced gene) family protein
AT3G28950	AIG2-like (avirulence induced gene) family protein
AT3G29130	CONTAINS InterPro DOMAIN/s: Domain of unknown function KxDL (InterPro:IPR019371); Has 135 Blast hits to 135 proteins in 54 species: Archae - 0; Bacteria - 0; Metazoa - 106; Fungi - 0; Plants - 26; Viruses - 0; Other Eukaryotes - 3 (source: NCBI BLink).
AT3G29310	calmodulin-binding protein-related
AT3G29450	General transcription factor 2-related zinc finger protein
AT3G29763	General transcription factor 2-related zinc finger protein
AT3G29765	General transcription factor 2-related zinc finger protein
AT3G43340	Pseudouridine synthase family protein
AT3G43710	Galactose oxidase/kelch repeat superfamily protein
AT3G45930	Histone superfamily protein
AT3G46050	Galactose oxidase/kelch repeat superfamily protein
AT3G46240	BEST Arabidopsis thaliana protein match is: receptor protein kinase-related (TAIR:AT3G46270.1); Has 38685 Blast hits to 11525 proteins in 945 species: Archae - 63; Bacteria - 11586; Metazoa - 8974; Fungi - 2953; Plants - 5350; Viruses - 724; Other Eukaryotes - 9035 (source: NCBI BLink).
AT3G46260	protein kinase-related
AT3G46320	Histone superfamily protein
AT3G46900	copper transporter 2
AT3G48210	CONTAINS InterPro DOMAIN/s: Kinetochore-Ndc80 complex, subunit Spc25 (InterPro:IPR013255); Has 194 Blast hits to 194 proteins in 72 species: Archae - 0; Bacteria - 4; Metazoa - 72; Fungi - 39; Plants - 62; Viruses - 0; Other Eukaryotes - 17 (source: NCBI BLink).
AT3G48540	Cytidine/deoxycytidylate deaminase family protein
AT3G48940	Remorin family protein
AT3G50560	NAD(P)-binding Rossmann-fold superfamily protein
AT3G50770	calmodulin-like 41
AT3G50920	Phosphatidic acid phosphatase (PAP2) family protein
AT3G51140	Protein of unknown function (DUF3353)
AT3G51220	Plant protein of unknown function (DUF827)
AT3G51940	unknown protein; BEST Arabidopsis thaliana protein match is: unknown protein (TAIR:AT5G03990.1); Has 215 Blast hits to 164 proteins in 38 species: Archae - 0; Bacteria - 35; Metazoa - 16; Fungi - 18; Plants - 121; Viruses - 0; Other Eukaryotes - 25 (source: NCBI BLink).
AT3G51960	basic leucine zipper 24
AT3G52210	S-adenosyl-L-methionine-dependent methyltransferases superfamily protein
AT3G52790	peptidoglycan-binding LysM domain-containing protein
AT3G53470	unknown protein; FUNCTIONS IN: molecular_function unknown; INVOLVED IN: biological_process unknown; LOCATED IN: chloroplast thylakoid membrane, chloroplast; EXPRESSED IN: 22 plant structures; EXPRESSED DURING: 13 growth stages; Has 35 Blast hits to 35 proteins in 13 species: Archae - 0; Bacteria - 0; Metazoa - 0; Fungi - 0; Plants - 35; Viruses - 0; Other Eukaryotes - 0 (source: NCBI BLink).
AT3G53530	Chloroplast-targeted copper chaperone protein
AT3G53540	unknown protein; LOCATED IN: plasma membrane; EXPRESSED IN: 24 plant structures; EXPRESSED DURING: 14 growth stages; CONTAINS InterPro DOMAIN/s: Protein of unknown function DUF3741 (InterPro:IPR022212); BEST Arabidopsis thaliana protein match is: Protein of unknown function (DUF3741) (TAIR:AT4G28760.2); Has 1710 Blast hits to 868 proteins in 206 species: Archae - 2; Bacteria - 409; Metazoa - 304;…
AT3G53730	Histone superfamily protein
AT3G53740	Ribosomal protein L36e family protein
AT3G54200	Late embryogenesis abundant (LEA) hydroxyproline-rich glycoprotein family
AT3G54580	Proline-rich extensin-like family protein
AT3G54590	hydroxyproline-rich glycoprotein
AT3G55490	GINS complex protein
AT3G55850	Amidohydrolase family
AT3G56030	Tetratricopeptide repeat (TPR)-like superfamily protein
AT3G56180	Protein of unknown function (DUF567)
AT3G56220	transcription regulators
AT3G56290	unknown protein; Has 39 Blast hits to 39 proteins in 15 species: Archae - 0; Bacteria - 0; Metazoa - 0; Fungi - 0; Plants - 39; Viruses - 0; Other Eukaryotes - 0 (source: NCBI BLink).
AT3G56360	unknown protein; FUNCTIONS IN: molecular_function unknown; INVOLVED IN: biological_process unknown; LOCATED IN: chloroplast; EXPRESSED IN: 24 plant structures; EXPRESSED DURING: 15 growth stages; BEST Arabidopsis thaliana protein match is: unknown protein (TAIR:AT5G05250.1); Has 45 Blast hits to 45 proteins in 13 species: Archae - 0; Bacteria - 0; Metazoa - 0; Fungi - 0; Plants - 45; Viruses - 0;…
AT3G56400	WRKY DNA-binding protein 70
AT3G56820	unknown protein; Has 34 Blast hits to 34 proteins in 13 species: Archae - 0; Bacteria - 0; Metazoa - 0; Fungi - 0; Plants - 27; Viruses - 0; Other Eukaryotes - 7 (source: NCBI BLink).
AT3G56880	VQ motif-containing protein
AT3G57980	DNA-binding bromodomain-containing protein
AT3G58010	plastoglobulin 34kD
AT3G60110	DNA-binding bromodomain-containing protein
AT3G60200	unknown protein; BEST Arabidopsis thaliana protein match is: unknown protein (TAIR:AT2G44600.1); Has 60 Blast hits to 60 proteins in 12 species: Archae - 0; Bacteria - 0; Metazoa - 8; Fungi - 0; Plants - 51; Viruses - 0; Other Eukaryotes - 1 (source: NCBI BLink).
AT3G60245	Zinc-binding ribosomal protein family protein
AT3G60280	uclacyanin 3
AT3G60520	unknown protein; BEST Arabidopsis thaliana protein match is: unknown protein (TAIR:AT1G02070.1); Has 107 Blast hits to 107 proteins in 14 species: Archae - 0; Bacteria - 0; Metazoa - 0; Fungi - 0; Plants - 107; Viruses - 0; Other Eukaryotes - 0 (source: NCBI BLink).
AT3G61080	Protein kinase superfamily protein
AT3G61150	homeodomain GLABROUS 1
AT3G61260	Remorin family protein
AT3G62100	indole-3-acetic acid inducible 30
AT3G62680	proline-rich protein 3
AT3G62820	Plant invertase/pectin methylesterase inhibitor superfamily protein
AT3G62850	zinc finger protein-related
AT3G63290	2-oxoglutarate (2OG) and Fe(II)-dependent oxygenase superfamily protein
AT4G00020	BREAST CANCER 2 like 2A
AT4G00050	basic helix-loop-helix (bHLH) DNA-binding superfamily protein
AT4G00480	basic helix-loop-helix (bHLH) DNA-binding superfamily protein
AT4G00560	NAD(P)-binding Rossmann-fold superfamily protein
AT4G00670	Remorin family protein
AT4G00730	Homeobox-leucine zipper family protein / lipid-binding START domain-containing protein
AT4G00780	TRAF-like family protein
AT4G00955	FUNCTIONS IN: molecular_function unknown; INVOLVED IN: biological_process unknown; LOCATED IN: endomembrane system; EXPRESSED IN: 14 plant structures; EXPRESSED DURING: 9 growth stages; CONTAINS InterPro DOMAIN/s: EGF-like (InterPro:IPR006210); BEST Arabidopsis thaliana protein match is: Protein kinase superfamily protein (TAIR:AT2G23450.1); Has 94 Blast hits to 88 proteins in 13 species: Archae …
AT4G01023	RING/U-box superfamily protein
AT4G01200	Calcium-dependent lipid-binding (CaLB domain) family protein
AT4G01270	RING/U-box superfamily protein
AT4G01510	Arv1-like protein
AT4G01580	AP2/B3-like transcriptional factor family protein
AT4G01897	unknown protein; CONTAINS InterPro DOMAIN/s: Protein of unknown function DUF952 (InterPro:IPR009297); Has 763 Blast hits to 763 proteins in 180 species: Archae - 0; Bacteria - 351; Metazoa - 0; Fungi - 0; Plants - 29; Viruses - 0; Other Eukaryotes - 383 (source: NCBI BLink).
AT4G01935	unknown protein; FUNCTIONS IN: molecular_function unknown; INVOLVED IN: biological_process unknown; LOCATED IN: chloroplast; Has 37 Blast hits to 37 proteins in 17 species: Archae - 0; Bacteria - 0; Metazoa - 0; Fungi - 0; Plants - 30; Viruses - 0; Other Eukaryotes - 7 (source: NCBI BLink).
AT4G02110	transcription coactivators
AT4G02270	root hair specific 13
AT4G02715	unknown protein; Has 30201 Blast hits to 17322 proteins in 780 species: Archae - 12; Bacteria - 1396; Metazoa - 17338; Fungi - 3422; Plants - 5037; Viruses - 0; Other Eukaryotes - 2996 (source: NCBI BLink).
AT4G02725	unknown protein; FUNCTIONS IN: molecular_function unknown; INVOLVED IN: biological_process unknown; LOCATED IN: chloroplast, membrane; Has 35333 Blast hits to 34131 proteins in 2444 species: Archae - 798; Bacteria - 22429; Metazoa - 974; Fungi - 991; Plants - 531; Viruses - 0; Other Eukaryotes - 9610 (source: NCBI BLink).
AT4G02733	F-box family protein
AT4G04680	INVOLVED IN: biological_process unknown; LOCATED IN: endomembrane system; BEST Arabidopsis thaliana protein match is: ARM repeat superfamily protein (TAIR:AT5G06350.1); Has 30201 Blast hits to 17322 proteins in 780 species: Archae - 12; Bacteria - 1396; Metazoa - 17338; Fungi - 3422; Plants - 5037; Viruses - 0; Other Eukaryotes - 2996 (source: NCBI BLink).
AT4G04890	protodermal factor 2
AT4G05440	temperature sensing protein-related
AT4G06536	SPla/RYanodine receptor (SPRY) domain-containing protein
AT4G08280	Thioredoxin superfamily protein
AT4G08400	Proline-rich extensin-like family protein
AT4G08410	Proline-rich extensin-like family protein
AT4G09660	CONTAINS InterPro DOMAIN/s: Zinc finger, TTF-type (InterPro:IPR006580); BEST Arabidopsis thaliana protein match is: TTF-type zinc finger protein with HAT dimerisation domain (TAIR:AT1G19260.1); Has 839 Blast hits to 796 proteins in 42 species: Archae - 0; Bacteria - 0; Metazoa - 438; Fungi - 0; Plants - 401; Viruses - 0; Other Eukaryotes - 0 (source: NCBI BLink).
AT4G09770	TRAF-like family protein
AT4G09780	TRAF-like family protein
AT4G10180	light-mediated development protein 1 / deetiolated1 (DET1)
AT4G11340	Disease resistance protein (TIR-NBS-LRR class) family
AT4G11360	RING-H2 finger A1B
AT4G11370	RING-H2 finger A1A
AT4G11521	Receptor-like protein kinase-related family protein
AT4G12760	unknown protein; Has 30201 Blast hits to 17322 proteins in 780 species: Archae - 12; Bacteria - 1396; Metazoa - 17338; Fungi - 3422; Plants - 5037; Viruses - 0; Other Eukaryotes - 2996 (source: NCBI BLink).
AT4G12920	Eukaryotic aspartyl protease family protein
AT4G13040	Integrase-type DNA-binding superfamily protein
AT4G13150	unknown protein; Has 83 Blast hits to 82 proteins in 37 species: Archae - 0; Bacteria - 51; Metazoa - 0; Fungi - 0; Plants - 30; Viruses - 0; Other Eukaryotes - 2 (source: NCBI BLink).
AT4G13670	plastid transcriptionally active 5
AT4G14605	Mitochondrial transcription termination factor family protein
AT4G14615	unknown protein; FUNCTIONS IN: molecular_function unknown; INVOLVED IN: biological_process unknown; LOCATED IN: endomembrane system; EXPRESSED IN: 24 plant structures; EXPRESSED DURING: 15 growth stages; CONTAINS InterPro DOMAIN/s: Protein of unknown function DUF2346 (InterPro:IPR018625); BEST Arabidopsis thaliana protein match is: unknown protein (TAIR:AT1G52825.1); Has 30201 Blast hits to 17322…
AT4G14713	TIFY domain/Divergent CCT motif family protein
AT4G14720	TIFY domain/Divergent CCT motif family protein
AT4G14890	2Fe-2S ferredoxin-like superfamily protein
AT4G14905	Galactose oxidase/kelch repeat superfamily protein
AT4G15270	glucosyltransferase-related
AT4G15970	Nucleotide-diphospho-sugar transferase family protein
AT4G16050	Aminotransferase-like, plant mobile domain family protein
AT4G16165	Carbohydrate-binding X8 domain superfamily protein
AT4G16410	unknown protein; CONTAINS InterPro DOMAIN/s: Protein of unknown function DUF751 (InterPro:IPR008470); Has 30201 Blast hits to 17322 proteins in 780 species: Archae - 12; Bacteria - 1396; Metazoa - 17338; Fungi - 3422; Plants - 5037; Viruses - 0; Other Eukaryotes - 2996 (source: NCBI BLink).
AT4G16444	FUNCTIONS IN: molecular_function unknown; INVOLVED IN: biological_process unknown; LOCATED IN: endomembrane system; EXPRESSED IN: 24 plant structures; EXPRESSED DURING: 15 growth stages; CONTAINS InterPro DOMAIN/s: CHD5-like protein (InterPro:IPR007514); Has 30201 Blast hits to 17322 proteins in 780 species: Archae - 12; Bacteria - 1396; Metazoa - 17338; Fungi - 3422; Plants - 5037; Viruses - 0; …
AT4G16510	YbaK/aminoacyl-tRNA synthetase-associated domain
AT4G16700	phosphatidylserine decarboxylase 1
AT4G16710	glycosyltransferase family protein 28
AT4G16830	Hyaluronan / mRNA binding family
AT4G17215	Pollen Ole e 1 allergen and extensin family protein
AT4G17310	unknown protein; LOCATED IN: chloroplast; EXPRESSED IN: 9 plant structures; EXPRESSED DURING: LP.04 four leaves visible, 4 anthesis, petal differentiation and expansion stage; BEST Arabidopsis thaliana protein match is: unknown protein (TAIR:AT5G47455.7); Has 164 Blast hits to 164 proteins in 12 species: Archae - 0; Bacteria - 0; Metazoa - 0; Fungi - 0; Plants - 164; Viruses - 0; Other Eukaryotes…
AT4G17520	Hyaluronan / mRNA binding family
AT4G17616	Pentatricopeptide repeat (PPR) superfamily protein
AT4G17710	homeodomain GLABROUS 4
AT4G18690	unknown protein; BEST Arabidopsis thaliana protein match is: unknown protein (TAIR:AT4G18680.1); Has 522 Blast hits to 522 proteins in 39 species: Archae - 0; Bacteria - 0; Metazoa - 9; Fungi - 0; Plants - 513; Viruses - 0; Other Eukaryotes - 0 (source: NCBI BLink).
AT4G19350	embryo defective 3006
AT4G19650	Mitochondrial transcription termination factor family protein
AT4G19865	Galactose oxidase/kelch repeat superfamily protein
AT4G19970	CONTAINS InterPro DOMAIN/s: Nucleotide-diphospho-sugar transferase, predicted (InterPro:IPR005069); BEST Arabidopsis thaliana protein match is: Nucleotide-diphospho-sugar transferase family protein (TAIR:AT5G44820.1); Has 801 Blast hits to 466 proteins in 35 species: Archae - 0; Bacteria - 0; Metazoa - 2; Fungi - 0; Plants - 750; Viruses - 0; Other Eukaryotes - 49 (source: NCBI BLink).
AT4G21590	endonuclease 3
AT4G21600	endonuclease 5
AT4G21720	unknown protein; Has 2692 Blast hits to 975 proteins in 186 species: Archae - 4; Bacteria - 460; Metazoa - 658; Fungi - 93; Plants - 1089; Viruses - 100; Other Eukaryotes - 288 (source: NCBI BLink).
AT4G21770	Pseudouridine synthase family protein
AT4G22505	Bifunctional inhibitor/lipid-transfer protein/seed storage 2S albumin superfamily protein
AT4G22830	unknown protein; FUNCTIONS IN: molecular_function unknown; INVOLVED IN: biological_process unknown; LOCATED IN: chloroplast; EXPRESSED IN: 20 plant structures; EXPRESSED DURING: 13 growth stages; CONTAINS InterPro DOMAIN/s: Protein of unknown function DUF2499 (InterPro:IPR019634); Has 319 Blast hits to 317 proteins in 103 species: Archae - 0; Bacteria - 147; Metazoa - 0; Fungi - 0; Plants - 64; V…
AT4G23060	IQ-domain 22
AT4G23450	RING/U-box superfamily protein
AT4G23910	unknown protein; BEST Arabidopsis thaliana protein match is: unknown protein (TAIR:AT4G10970.4); Has 52 Blast hits to 52 proteins in 12 species: Archae - 0; Bacteria - 0; Metazoa - 0; Fungi - 0; Plants - 52; Viruses - 0; Other Eukaryotes - 0 (source: NCBI BLink).
AT4G24150	growth-regulating factor 8
AT4G24650	isopentenyltransferase 4
AT4G25040	Uncharacterised protein family (UPF0497)
AT4G25180	RNA polymerase III RPC4
AT4G25400	basic helix-loop-helix (bHLH) DNA-binding superfamily protein
AT4G25530	FLOWERING WAGENINGEN
AT4G25540	homolog of DNA mismatch repair protein MSH3
AT4G25670	unknown protein; BEST Arabidopsis thaliana protein match is: unknown protein (TAIR:AT4G25690.2); Has 30201 Blast hits to 17322 proteins in 780 species: Archae - 12; Bacteria - 1396; Metazoa - 17338; Fungi - 3422; Plants - 5037; Viruses - 0; Other Eukaryotes - 2996 (source: NCBI BLink).
AT4G25690	unknown protein; BEST Arabidopsis thaliana protein match is: unknown protein (TAIR:AT4G25670.2); Has 73 Blast hits to 60 proteins in 13 species: Archae - 0; Bacteria - 2; Metazoa - 4; Fungi - 0; Plants - 67; Viruses - 0; Other Eukaryotes - 0 (source: NCBI BLink).
AT4G25710	Galactose oxidase/kelch repeat superfamily protein
AT4G26340	F-box/RNI-like/FBD-like domains-containing protein
AT4G26370	antitermination NusB domain-containing protein
AT4G26450	unknown protein; Has 614 Blast hits to 492 proteins in 137 species: Archae - 0; Bacteria - 94; Metazoa - 255; Fungi - 76; Plants - 69; Viruses - 0; Other Eukaryotes - 120 (source: NCBI BLink).
AT4G26455	WPP domain interacting protein 1
AT4G26555	FKBP-like peptidyl-prolyl cis-trans isomerase family protein
AT4G26880	Stigma-specific Stig1 family protein
AT4G27390	unknown protein; INVOLVED IN: biological_process unknown; LOCATED IN: chloroplast; EXPRESSED IN: 22 plant structures; EXPRESSED DURING: 13 growth stages; Has 30201 Blast hits to 17322 proteins in 780 species: Archae - 12; Bacteria - 1396; Metazoa - 17338; Fungi - 3422; Plants - 5037; Viruses - 0; Other Eukaryotes - 2996 (source: NCBI BLink).
AT4G27540	prenylated RAB acceptor 1.H
AT4G27660	unknown protein; BEST Arabidopsis thaliana protein match is: unknown protein (TAIR:AT5G54150.1); Has 115 Blast hits to 109 proteins in 25 species: Archae - 0; Bacteria - 0; Metazoa - 10; Fungi - 0; Plants - 100; Viruses - 0; Other Eukaryotes - 5 (source: NCBI BLink).
AT4G27860	vacuolar iron transporter (VIT) family protein
AT4G27870	Vacuolar iron transporter (VIT) family protein
AT4G28020	unknown protein; CONTAINS InterPro DOMAIN/s: Uncharacterised protein family UPF0066 (InterPro:IPR001378); Has 30201 Blast hits to 17322 proteins in 780 species: Archae - 12; Bacteria - 1396; Metazoa - 17338; Fungi - 3422; Plants - 5037; Viruses - 0; Other Eukaryotes - 2996 (source: NCBI BLink).
AT4G28310	unknown protein; BEST Arabidopsis thaliana protein match is: unknown protein (TAIR:AT1G52270.1); Has 30201 Blast hits to 17322 proteins in 780 species: Archae - 12; Bacteria - 1396; Metazoa - 17338; Fungi - 3422; Plants - 5037; Viruses - 0; Other Eukaryotes - 2996 (source: NCBI BLink).
AT4G28330	unknown protein; BEST Arabidopsis thaliana protein match is: unknown protein (TAIR:AT4G28340.1); Has 48 Blast hits to 48 proteins in 10 species: Archae - 0; Bacteria - 0; Metazoa - 0; Fungi - 0; Plants - 48; Viruses - 0; Other Eukaryotes - 0 (source: NCBI BLink).
AT4G28340	unknown protein; BEST Arabidopsis thaliana protein match is: unknown protein (TAIR:AT4G28330.1); Has 46 Blast hits to 46 proteins in 10 species: Archae - 0; Bacteria - 0; Metazoa - 0; Fungi - 0; Plants - 46; Viruses - 0; Other Eukaryotes - 0 (source: NCBI BLink).
AT4G28790	basic helix-loop-helix (bHLH) DNA-binding superfamily protein
AT4G28811	basic helix-loop-helix (bHLH) DNA-binding superfamily protein
AT4G28820	HIT-type Zinc finger family protein
AT4G29000	Tesmin/TSO1-like CXC domain-containing protein
AT4G29390	Ribosomal protein S30 family protein
AT4G30400	RING/U-box superfamily protein
AT4G30740	unknown protein; FUNCTIONS IN: molecular_function unknown; INVOLVED IN: biological_process unknown; LOCATED IN: chloroplast; BEST Arabidopsis thaliana protein match is: Family of unknown function (DUF566) (TAIR:AT4G30710.1); Has 43 Blast hits to 43 proteins in 9 species: Archae - 0; Bacteria - 0; Metazoa - 0; Fungi - 0; Plants - 43; Viruses - 0; Other Eukaryotes - 0 (source: NCBI BLink).
AT4G31200	SWAP (Suppressor-of-White-APricot)/surp RNA-binding domain-containing protein
AT4G32270	Ubiquitin-like superfamily protein
AT4G32560	paramyosin-related
AT4G32780	phosphoinositide binding
AT4G33280	AP2/B3-like transcriptional factor family protein
AT4G34770	SAUR-like auxin-responsive protein family
AT4G34790	SAUR-like auxin-responsive protein family
AT4G34800	SAUR-like auxin-responsive protein family
AT4G34810	SAUR-like auxin-responsive protein family
AT4G35110	Arabidopsis phospholipase-like protein (PEARLI 4) family
AT4G35120	Galactose oxidase/kelch repeat superfamily protein
AT4G35520	MUTL protein homolog 3
AT4G35530	phosphatidylinositolglycan-related
AT4G37000	accelerated cell death 2 (ACD2)
AT4G37180	Homeodomain-like superfamily protein
AT4G37730	basic leucine-zipper 7
AT4G37820	unknown protein; BEST Arabidopsis thaliana protein match is: unknown protein (TAIR:AT2G22795.1); Has 433572 Blast hits to 177005 proteins in 4263 species: Archae - 2016; Bacteria - 67591; Metazoa - 157995; Fungi - 49745; Plants - 22011; Viruses - 2192; Other Eukaryotes - 132022 (source: NCBI BLink).
AT4G37860	SPT2 chromatin protein
AT4G38310	Galactosyl transferase GMA12/MNN10 family protein
AT4G38550	Arabidopsis phospholipase-like protein (PEARLI 4) family
AT4G38560	Arabidopsis phospholipase-like protein (PEARLI 4) family
AT4G38825	SAUR-like auxin-responsive protein family
AT4G38850	SAUR-like auxin-responsive protein family
AT4G38940	Galactose oxidase/kelch repeat superfamily protein
AT4G39235	unknown protein; BEST Arabidopsis thaliana protein match is: unknown protein (TAIR:AT3G05570.1); Has 30201 Blast hits to 17322 proteins in 780 species: Archae - 12; Bacteria - 1396; Metazoa - 17338; Fungi - 3422; Plants - 5037; Viruses - 0; Other Eukaryotes - 2996 (source: NCBI BLink).
AT4G39290	Galactose oxidase/kelch repeat superfamily protein
AT4G39560	Galactose oxidase/kelch repeat superfamily protein
AT4G39600	Galactose oxidase/kelch repeat superfamily protein
AT4G39630	unknown protein; Has 30201 Blast hits to 17322 proteins in 780 species: Archae - 12; Bacteria - 1396; Metazoa - 17338; Fungi - 3422; Plants - 5037; Viruses - 0; Other Eukaryotes - 2996 (source: NCBI BLink).
AT4G39710	FK506-binding protein 16-2
AT4G39753	Galactose oxidase/kelch repeat superfamily protein
AT4G39795	Protein of unknown function (DUF581)
AT4G39900	unknown protein; Has 30201 Blast hits to 17322 proteins in 780 species: Archae - 12; Bacteria - 1396; Metazoa - 17338; Fungi - 3422; Plants - 5037; Viruses - 0; Other Eukaryotes - 2996 (source: NCBI BLink).
AT5G01030	Protein of unknown function (DUF3527)
AT5G01630	BRCA2-like B
AT5G01690	cation/H+ exchanger 27
AT5G01750	Protein of unknown function (DUF567)
AT5G01910	unknown protein; Has 66 Blast hits to 66 proteins in 27 species: Archae - 0; Bacteria - 2; Metazoa - 18; Fungi - 7; Plants - 29; Viruses - 0; Other Eukaryotes - 10 (source: NCBI BLink).
AT5G02450	Ribosomal protein L36e family protein
AT5G02580	Plant protein 1589 of unknown function
AT5G02980	Galactose oxidase/kelch repeat superfamily protein
AT5G03000	Galactose oxidase/kelch repeat superfamily protein
AT5G03020	Galactose oxidase/kelch repeat superfamily protein
AT5G03590	GDSL-like Lipase/Acylhydrolase superfamily protein
AT5G03990	unknown protein; BEST Arabidopsis thaliana protein match is: unknown protein (TAIR:AT3G51940.1); Has 30201 Blast hits to 17322 proteins in 780 species: Archae - 12; Bacteria - 1396; Metazoa - 17338; Fungi - 3422; Plants - 5037; Viruses - 0; Other Eukaryotes - 2996 (source: NCBI BLink).
AT5G05210	Surfeit locus protein 6
AT5G06070	C2H2 and C2HC zinc fingers superfamily protein
AT5G06310	Nucleic acid-binding, OB-fold-like protein
AT5G06410	DNAJ heat shock N-terminal domain-containing protein
AT5G06640	Proline-rich extensin-like family protein
AT5G06810	Mitochondrial transcription termination factor family protein
AT5G07820	Plant calmodulin-binding protein-related
AT5G08050	Protein of unknown function (DUF1118)
AT5G08110	nucleic acid binding;ATP-dependent helicases;ATP binding;helicases;ATP-dependent helicases
AT5G08120	movement protein binding protein 2C
AT5G08320	CONTAINS InterPro DOMAIN/s: E2F-associated phosphoprotein, C-terminal (InterPro:IPR019370); Has 149 Blast hits to 149 proteins in 78 species: Archae - 0; Bacteria - 0; Metazoa - 79; Fungi - 0; Plants - 35; Viruses - 0; Other Eukaryotes - 35 (source: NCBI BLink).
AT5G08535	D111/G-patch domain-containing protein
AT5G09210	GC-rich sequence DNA-binding factor-like protein
AT5G09230	sirtuin 2
AT5G09380	RNA polymerase III RPC4
AT5G09530	hydroxyproline-rich glycoprotein family protein
AT5G09580	unknown protein; BEST Arabidopsis thaliana protein match is: unknown protein (TAIR:AT1G53345.1); Has 53 Blast hits to 53 proteins in 12 species: Archae - 0; Bacteria - 2; Metazoa - 0; Fungi - 0; Plants - 50; Viruses - 0; Other Eukaryotes - 1 (source: NCBI BLink).
AT5G10410	ENTH/ANTH/VHS superfamily protein
AT5G10620	methyltransferases
AT5G10690	pentatricopeptide (PPR) repeat-containing protein / CBS domain-containing protein
AT5G10695	unknown protein; BEST Arabidopsis thaliana protein match is: unknown protein (TAIR:AT5G57123.1); Has 30201 Blast hits to 17322 proteins in 780 species: Archae - 12; Bacteria - 1396; Metazoa - 17338; Fungi - 3422; Plants - 5037; Viruses - 0; Other Eukaryotes - 2996 (source: NCBI BLink).
AT5G11010	Pre-mRNA cleavage complex II protein family
AT5G11140	Arabidopsis phospholipase-like protein (PEARLI 4) family
AT5G11550	ARM repeat superfamily protein
AT5G11840	Protein of unknown function (DUF1230)
AT5G12130	integral membrane TerC family protein
AT5G12220	las1-like family protein
AT5G12900	unknown protein; FUNCTIONS IN: molecular_function unknown; INVOLVED IN: biological_process unknown; LOCATED IN: chloroplast; EXPRESSED IN: 21 plant structures; EXPRESSED DURING: 13 growth stages; BEST Arabidopsis thaliana protein match is: unknown protein (TAIR:AT1G12330.1); Has 1807 Blast hits to 1807 proteins in 277 species: Archae - 0; Bacteria - 0; Metazoa - 736; Fungi - 347; Plants - 385; Vi…
AT5G13340	unknown protein; FUNCTIONS IN: molecular_function unknown; INVOLVED IN: biological_process unknown; LOCATED IN: chloroplast; BEST Arabidopsis thaliana protein match is: unknown protein (TAIR:AT1G10890.1); Has 1807 Blast hits to 1807 proteins in 277 species: Archae - 0; Bacteria - 0; Metazoa - 736; Fungi - 347; Plants - 385; Viruses - 0; Other Eukaryotes - 339 (source: NCBI BLink).
AT5G13590	unknown protein; Has 150 Blast hits to 121 proteins in 42 species: Archae - 0; Bacteria - 8; Metazoa - 80; Fungi - 5; Plants - 17; Viruses - 0; Other Eukaryotes - 40 (source: NCBI BLink).
AT5G14230	CONTAINS InterPro DOMAIN/s: Ankyrin repeat-containing domain (InterPro:IPR020683), Ankyrin repeat (InterPro:IPR002110); BEST Arabidopsis thaliana protein match is: XB3 ortholog 2 in Arabidopsis thaliana (TAIR:AT5G57740.1); Has 66374 Blast hits to 25358 proteins in 1201 species: Archae - 121; Bacteria - 8133; Metazoa - 29530; Fungi - 5885; Plants - 3349; Viruses - 785; Other Eukaryotes - 18571 (so…
AT5G14350	Pentatricopeptide repeat (PPR) superfamily protein
AT5G14910	Heavy metal transport/detoxification superfamily protein
AT5G15390	tRNA/rRNA methyltransferase (SpoU) family protein
AT5G15430	Plant calmodulin-binding protein-related
AT5G15580	longifolia1
AT5G16090	INVOLVED IN: nucleotide-excision repair; LOCATED IN: nucleus; CONTAINS InterPro DOMAIN/s: Ubiquitin-associated/translation elongation factor EF1B, N-terminal, eukaryote (InterPro:IPR015940), Ubiquitin-associated/translation elongation factor EF1B, N-terminal (InterPro:IPR000449), UV excision repair protein Rad23 (InterPro:IPR004806), Ubiquitin (InterPro:IPR000626), Ubiquitin supergroup (InterPro:…
AT5G16630	DNA repair protein Rad4 family
AT5G16810	Protein kinase superfamily protein
AT5G17320	homeodomain GLABROUS 9
AT5G17370	Transducin/WD40 repeat-like superfamily protein
AT5G17830	Plasma-membrane choline transporter family protein
AT5G18010	SAUR-like auxin-responsive protein family
AT5G18020	SAUR-like auxin-responsive protein family
AT5G18030	SAUR-like auxin-responsive protein family
AT5G18050	SAUR-like auxin-responsive protein family
AT5G18060	SAUR-like auxin-responsive protein family
AT5G18310	unknown protein; FUNCTIONS IN: molecular_function unknown; INVOLVED IN: biological_process unknown; LOCATED IN: plasma membrane; EXPRESSED IN: 22 plant structures; EXPRESSED DURING: 13 growth stages; Has 60 Blast hits to 60 proteins in 14 species: Archae - 0; Bacteria - 0; Metazoa - 7; Fungi - 0; Plants - 53; Viruses - 0; Other Eukaryotes - 0 (source: NCBI BLink).
AT5G18470	Curculin-like (mannose-binding) lectin family protein
AT5G18510	Aminotransferase-like, plant mobile domain family protein
AT5G18970	AWPM-19-like family protein
AT5G19460	nudix hydrolase homolog 20
AT5G19470	nudix hydrolase homolog 24
AT5G19790	related to AP2 11
AT5G20040	isopentenyltransferase 9
AT5G20130	unknown protein; Has 30201 Blast hits to 17322 proteins in 780 species: Archae - 12; Bacteria - 1396; Metazoa - 17338; Fungi - 3422; Plants - 5037; Viruses - 0; Other Eukaryotes - 2996 (source: NCBI BLink).
AT5G20820	SAUR-like auxin-responsive protein family
AT5G20970	HSP20-like chaperones superfamily protein
AT5G22120	unknown protein; FUNCTIONS IN: molecular_function unknown; INVOLVED IN: biological_process unknown; LOCATED IN: cellular_component unknown; EXPRESSED IN: cultured cell; Has 30201 Blast hits to 17322 proteins in 780 species: Archae - 12; Bacteria - 1396; Metazoa - 17338; Fungi - 3422; Plants - 5037; Viruses - 0; Other Eukaryotes - 2996 (source: NCBI BLink).
AT5G23440	ferredoxin/thioredoxin reductase subunit A (variable subunit) 1
AT5G23720	dual specificity protein phosphatase family protein
AT5G23760	Copper transport protein family
AT5G24110	WRKY DNA-binding protein 30
AT5G24290	Vacuolar iron transporter (VIT) family protein
AT5G24750	UDP-Glycosyltransferase superfamily protein
AT5G24820	Eukaryotic aspartyl protease family protein
AT5G25340	Ubiquitin-like superfamily protein
AT5G25480	DNA methyltransferase-2
AT5G25752	rhomboid-like protein 11
AT5G25790	Tesmin/TSO1-like CXC domain-containing protein
AT5G26160	unknown protein; BEST Arabidopsis thaliana protein match is: unknown protein (TAIR:AT5G20610.1); Has 197 Blast hits to 158 proteins in 44 species: Archae - 0; Bacteria - 14; Metazoa - 28; Fungi - 15; Plants - 117; Viruses - 2; Other Eukaryotes - 21 (source: NCBI BLink).
AT5G26230	unknown protein; FUNCTIONS IN: molecular_function unknown; INVOLVED IN: biological_process unknown; LOCATED IN: chloroplast; EXPRESSED IN: 22 plant structures; EXPRESSED DURING: 13 growth stages; Has 1807 Blast hits to 1807 proteins in 277 species: Archae - 0; Bacteria - 0; Metazoa - 736; Fungi - 347; Plants - 385; Viruses - 0; Other Eukaryotes - 339 (source: NCBI BLink).
AT5G26260	TRAF-like family protein
AT5G26280	TRAF-like family protein
AT5G26290	TRAF-like family protein
AT5G26300	TRAF-like family protein
AT5G26320	TRAF-like family protein
AT5G26820	iron-regulated protein 3
AT5G27390	Mog1/PsbP/DUF1795-like photosystem II reaction center PsbP family protein
AT5G27990	Pre-rRNA-processing protein TSR2, conserved region
AT5G28180	Galactose oxidase/kelch repeat superfamily protein
AT5G28442	BEST Arabidopsis thaliana protein match is: Quinoprotein amine dehydrogenase, beta chain-like; RIC1-like guanyl-nucleotide exchange factor (TAIR:AT5G28350.1).
AT5G28520	Mannose-binding lectin superfamily protein
AT5G33210	SHI-related sequence 8
AT5G35100	Cyclophilin-like peptidyl-prolyl cis-trans isomerase family protein
AT5G35670	IQ-domain 33
AT5G35830	Ankyrin repeat family protein
AT5G37290	ARM repeat superfamily protein
AT5G37478	TPX2 (targeting protein for Xklp2) protein family
AT5G37670	HSP20-like chaperones superfamily protein
AT5G38060	unknown protein; FUNCTIONS IN: molecular_function unknown; INVOLVED IN: biological_process unknown; LOCATED IN: chloroplast; BEST Arabidopsis thaliana protein match is: unknown protein (TAIR:AT1G65000.1); Has 1807 Blast hits to 1807 proteins in 277 species: Archae - 0; Bacteria - 0; Metazoa - 736; Fungi - 347; Plants - 385; Viruses - 0; Other Eukaryotes - 339 (source: NCBI BLink).
AT5G38680	Galactose oxidase/kelch repeat superfamily protein
AT5G39380	Plant calmodulin-binding protein-related
AT5G39720	avirulence induced gene 2 like protein
AT5G39730	AIG2-like (avirulence induced gene) family protein
AT5G39790	5'-AMP-activated protein kinase-related
AT5G40310	Exonuclease family protein
AT5G40500	unknown protein; Has 30201 Blast hits to 17322 proteins in 780 species: Archae - 12; Bacteria - 1396; Metazoa - 17338; Fungi - 3422; Plants - 5037; Viruses - 0; Other Eukaryotes - 2996 (source: NCBI BLink).
AT5G40690	CONTAINS InterPro DOMAIN/s: EF-Hand 1, calcium-binding site (InterPro:IPR018247); BEST Arabidopsis thaliana protein match is: unknown protein (TAIR:AT2G41730.1); Has 1807 Blast hits to 1807 proteins in 277 species: Archae - 0; Bacteria - 0; Metazoa - 736; Fungi - 347; Plants - 385; Viruses - 0; Other Eukaryotes - 339 (source: NCBI BLink).
AT5G40800	unknown protein; BEST Arabidopsis thaliana protein match is: unknown protein (TAIR:AT3G27250.1); Has 1807 Blast hits to 1807 proteins in 277 species: Archae - 0; Bacteria - 0; Metazoa - 736; Fungi - 347; Plants - 385; Viruses - 0; Other Eukaryotes - 339 (source: NCBI BLink).
AT5G40900	Nucleotide-diphospho-sugar transferase family protein
AT5G41560	FUNCTIONS IN: molecular_function unknown; INVOLVED IN: biological_process unknown; LOCATED IN: chloroplast; EXPRESSED IN: 24 plant structures; EXPRESSED DURING: 15 growth stages; CONTAINS InterPro DOMAIN/s: Ubiquitin ligase, Det1/DDB1-complexing (InterPro:IPR018276); Has 1807 Blast hits to 1807 proteins in 277 species: Archae - 0; Bacteria - 0; Metazoa - 736; Fungi - 347; Plants - 385; Viruses - …
AT5G42030	ABL interactor-like protein 4
AT5G42380	calmodulin like 37
AT5G42680	Protein of unknown function, DUF617
AT5G43680	unknown protein; Has 30201 Blast hits to 17322 proteins in 780 species: Archae - 12; Bacteria - 1396; Metazoa - 17338; Fungi - 3422; Plants - 5037; Viruses - 0; Other Eukaryotes - 2996 (source: NCBI BLink).
AT5G43970	translocase of outer membrane 22-V
AT5G44520	NagB/RpiA/CoA transferase-like superfamily protein
AT5G44710	CONTAINS InterPro DOMAIN/s: Ribosomal protein S27/S33, mitochondrial (InterPro:IPR013219); Has 101 Blast hits to 101 proteins in 55 species: Archae - 0; Bacteria - 0; Metazoa - 8; Fungi - 59; Plants - 26; Viruses - 0; Other Eukaryotes - 8 (source: NCBI BLink).
AT5G44740	Y-family DNA polymerase H
AT5G44820	Nucleotide-diphospho-sugar transferase family protein
AT5G44920	Toll-Interleukin-Resistance (TIR) domain family protein
AT5G45113	mitochondrial transcription termination factor-related / mTERF-related
AT5G46080	Protein kinase superfamily protein
AT5G46720	AIG2-like (avirulence induced gene) family protein
AT5G46880	homeobox-7
AT5G47210	Hyaluronan / mRNA binding family
AT5G47635	Pollen Ole e 1 allergen and extensin family protein
AT5G48485	Bifunctional inhibitor/lipid-transfer protein/seed storage 2S albumin superfamily protein
AT5G48510	BTB/POZ domain-containing protein
AT5G49320	Protein of unknown function (DUF1218)
AT5G49540	Rab5-interacting family protein
AT5G49800	Polyketide cyclase/dehydrase and lipid transport superfamily protein
AT5G50350	unknown protein; FUNCTIONS IN: molecular_function unknown; INVOLVED IN: response to oxidative stress; LOCATED IN: chloroplast; EXPRESSED IN: 22 plant structures; EXPRESSED DURING: 13 growth stages; Has 1807 Blast hits to 1807 proteins in 277 species: Archae - 0; Bacteria - 0; Metazoa - 736; Fungi - 347; Plants - 385; Viruses - 0; Other Eukaryotes - 339 (source: NCBI BLink).
AT5G51680	hydroxyproline-rich glycoprotein family protein
AT5G51780	basic helix-loop-helix (bHLH) DNA-binding superfamily protein
AT5G51790	basic helix-loop-helix (bHLH) DNA-binding superfamily protein
AT5G51960	CONTAINS InterPro DOMAIN/s: Complex 1 LYR protein (InterPro:IPR008011); Has 45 Blast hits to 45 proteins in 14 species: Archae - 0; Bacteria - 0; Metazoa - 0; Fungi - 0; Plants - 45; Viruses - 0; Other Eukaryotes - 0 (source: NCBI BLink).
AT5G52020	Integrase-type DNA-binding superfamily protein
AT5G52030	TraB family protein
AT5G52170	homeodomain GLABROUS 7
AT5G52550	unknown protein; BEST Arabidopsis thaliana protein match is: unknown protein (TAIR:AT4G25670.2); Has 30201 Blast hits to 17322 proteins in 780 species: Archae - 12; Bacteria - 1396; Metazoa - 17338; Fungi - 3422; Plants - 5037; Viruses - 0; Other Eukaryotes - 2996 (source: NCBI BLink).
AT5G52880	F-box family protein
AT5G53200	Homeodomain-like superfamily protein
AT5G53210	basic helix-loop-helix (bHLH) DNA-binding superfamily protein
AT5G53330	Ubiquitin-associated/translation elongation factor EF1B protein
AT5G53490	Tetratricopeptide repeat (TPR)-like superfamily protein
AT5G53670	unknown protein; FUNCTIONS IN: molecular_function unknown; INVOLVED IN: biological_process unknown; LOCATED IN: endomembrane system; EXPRESSED IN: sperm cell; Has 1807 Blast hits to 1807 proteins in 277 species: Archae - 0; Bacteria - 0; Metazoa - 736; Fungi - 347; Plants - 385; Viruses - 0; Other Eukaryotes - 339 (source: NCBI BLink).
AT5G54745	Trypsin family protein
AT5G54880	DTW domain-containing protein
AT5G54980	Uncharacterised protein family (UPF0497)
AT5G55110	Stigma-specific Stig1 family protein
AT5G55170	small ubiquitin-like modifier 3
AT5G55220	trigger factor type chaperone family protein
AT5G55570	unknown protein; LOCATED IN: chloroplast; Has 35333 Blast hits to 34131 proteins in 2444 species: Archae - 798; Bacteria - 22429; Metazoa - 974; Fungi - 991; Plants - 531; Viruses - 0; Other Eukaryotes - 9610 (source: NCBI BLink).
AT5G55580	Mitochondrial transcription termination factor family protein
AT5G56210	WPP domain interacting protein 2
AT5G56670	Ribosomal protein S30 family protein
AT5G57070	hydroxyproline-rich glycoprotein family protein
AT5G57500	Galactosyltransferase family protein
AT5G58250	unknown protein; FUNCTIONS IN: molecular_function unknown; INVOLVED IN: biological_process unknown; LOCATED IN: thylakoid, chloroplast; EXPRESSED IN: 22 plant structures; EXPRESSED DURING: 14 growth stages; CONTAINS InterPro DOMAIN/s: Protein of unknown function DUF2488 (InterPro:IPR019616); Has 1807 Blast hits to 1807 proteins in 277 species: Archae - 0; Bacteria - 0; Metazoa - 736; Fungi - 347;…
AT5G58880	unknown protein; BEST Arabidopsis thaliana protein match is: unknown protein (TAIR:AT2G29620.1); Has 1807 Blast hits to 1807 proteins in 277 species: Archae - 0; Bacteria - 0; Metazoa - 736; Fungi - 347; Plants - 385; Viruses - 0; Other Eukaryotes - 339 (source: NCBI BLink).
AT5G59030	copper transporter 1
AT5G59040	copper transporter 3
AT5G59610	Chaperone DnaJ-domain superfamily protein
AT5G59690	Histone superfamily protein
AT5G59970	Histone superfamily protein
AT5G60460	Preprotein translocase Sec, Sec61-beta subunit protein
AT5G61260	Plant calmodulin-binding protein-related
AT5G61270	phytochrome-interacting factor7
AT5G61310	Cytochrome c oxidase subunit Vc family protein
AT5G62280	Protein of unknown function (DUF1442)
AT5G63010	Transducin/WD40 repeat-like superfamily protein
AT5G63060	Sec14p-like phosphatidylinositol transfer family protein
AT5G63080	2-oxoglutarate (2OG) and Fe(II)-dependent oxygenase superfamily protein
AT5G63100	S-adenosyl-L-methionine-dependent methyltransferases superfamily protein
AT5G63135	unknown protein; Has 30201 Blast hits to 17322 proteins in 780 species: Archae - 12; Bacteria - 1396; Metazoa - 17338; Fungi - 3422; Plants - 5037; Viruses - 0; Other Eukaryotes - 2996 (source: NCBI BLink).
AT5G64340	sequence-specific DNA binding transcription factors;transcription regulators
AT5G64520	homolog of X-ray repair cross complementing 2 (XRCC2)
AT5G64620	cell wall / vacuolar inhibitor of fructosidase 2
AT5G64630	Transducin/WD40 repeat-like superfamily protein
AT5G64830	programmed cell death 2 C-terminal domain-containing protein
AT5G65170	VQ motif-containing protein
AT5G65840	Thioredoxin superfamily protein
AT5G66005	Expressed protein
AT5G66260	SAUR-like auxin-responsive protein family
AT5G66450	Phosphatidic acid phosphatase (PAP2) family protein
AT5G67070	ralf-like 34
AT5G67110	basic helix-loop-helix (bHLH) DNA-binding superfamily protein
AT5G67390	unknown protein; BEST Arabidopsis thaliana protein match is: Plant protein of unknown function (DUF863) (TAIR:AT1G69360.1); Has 1807 Blast hits to 1807 proteins in 277 species: Archae - 0; Bacteria - 0; Metazoa - 736; Fungi - 347; Plants - 385; Viruses - 0; Other Eukaryotes - 339 (source: NCBI BLink).
AT5G67411	GRAS family transcription factor
AT5G67450	zinc-finger protein 1
AT5G67610	Uncharacterized conserved protein (DUF2215)
AT5G67620	unknown protein; FUNCTIONS IN: molecular_function unknown; INVOLVED IN: N-terminal protein myristoylation; LOCATED IN: microtubule; BEST Arabidopsis thaliana protein match is: unknown protein (TAIR:AT5G62900.1); Has 1807 Blast hits to 1807 proteins in 277 species: Archae - 0; Bacteria - 0; Metazoa - 736; Fungi - 347; Plants - 385; Viruses - 0; Other Eukaryotes - 339 (source: NCBI BLink).
ATCG00140	ATP synthase subunit C family protein
ATCG00300	YCF9
ATCG00740	RNA polymerase subunit alpha
ATCG00790	ribosomal protein L16
ATMG00030	hypothetical protein
ATMG00180	cytochrome C biogenesis 452
ATMG00290	mitochondrial ribosomal protein S4
ATMG00990	NADH dehydrogenase 3
