# Supplementary material for: Identifying similar transcripts in a related organism from de Bruijn graphs of RNA-Seq data, with applications to the study of salt and waterlogging tolerance in Melilotus
Source: BMC Genomics. 2019 Jun 6;20(Suppl 5):425. doi: 10.1186/s12864-019-5702-5 (PMC6551239; doi:10.1186/s12864-019-5702-5)
Supplement: Supplementary file 1 — Lists of unique genes that are present in recovered similar transcripts and differentially expressed genes from libraries associated with one condition versus another condition along with significant GO terms recovered from M. albus and M. siculus when our algorithm is applied to A. thaliana and M. truncatula in the 25_3 assembly. (ZIP 101 kb) [file 12864_2019_5702_MOESM1_ESM.zip › Fu_et_al_Supplementary/Ma_Mt_SWvsW_genes.txt]

Differentially expressed genes recovered from M. albus in M. truncatula from libraries associated with salt and waterlogging tolerance versus waterlogging tolerance sorted by q-value
Medtr3g031650	Dihydroflavonol reductase	1.70919e-05
Medtr2g098520	Beta-glucosidase D4	0.000247805
Medtr2g098540	Beta-glucosidase D4	0.000247805
Medtr3g062590	Os02g0151100 protein	0.000842557
Medtr2g039510	Unknown Protein	0.000851488
Medtr2g075300	Lysosomal Pro-X carboxypeptidase	0.000851488
Medtr3g044300	Auxin-induced SAUR-like protein	0.000851488
AC235674_15	Low-temperature-induced 65 kDa protein	0.00105453
Medtr3g008420	60S ribosomal protein L23	0.00123716
Medtr7g024890	Unknown Protein	0.00123716
Medtr7g045650	Protein SRG1	0.00210174
Medtr5g023720	Unknown Protein	0.00261868
Medtr5g079840	Serine/threonine-protein kinase BIK1	0.0030023
Medtr4g127670	Peroxidase 16	0.00320085
Medtr5g020060	Unknown Protein	0.00486773
Medtr7g112920	Coatomer subunit beta	0.00494753
Medtr4g103550	SNF1-related protein kinase regulatory subunit gamma 1	0.00604844
