# Supplementary material for: Identifying similar transcripts in a related organism from de Bruijn graphs of RNA-Seq data, with applications to the study of salt and waterlogging tolerance in Melilotus
Source: BMC Genomics. 2019 Jun 6;20(Suppl 5):425. doi: 10.1186/s12864-019-5702-5 (PMC6551239; doi:10.1186/s12864-019-5702-5)
Supplement: Supplementary file 1 — Lists of unique genes that are present in recovered similar transcripts and differentially expressed genes from libraries associated with one condition versus another condition along with significant GO terms recovered from M. albus and M. siculus when our algorithm is applied to A. thaliana and M. truncatula in the 25_3 assembly. (ZIP 101 kb) [file 12864_2019_5702_MOESM1_ESM.zip › Fu_et_al_Supplementary/Ma_At_SWvsC_genes.txt]

Differentially expressed genes recovered from M. albus in A. thaliana from libraries associated with salt and waterlogging tolerance versus control sorted by q-value
AT1G77145	Protein of unknown function (DUF506)	1.77398e-09
AT1G71710	DNAse I-like superfamily protein	7.80649e-08
AT1G22170	Phosphoglycerate mutase family protein	2.36744e-07
AT1G17840	white-brown complex homolog protein 11	3.08782e-07
AT3G57520	seed imbibition 2	6.80758e-06
AT3G16770	ethylene-responsive element binding protein	6.82953e-06
AT3G14230	related to AP2 2	6.82953e-06
AT3G12500	basic chitinase	1.96407e-05
AT2G19330	plant intracellular ras group-related LRR 6	1.98379e-05
AT3G01910	sulfite oxidase	2.28969e-05
AT2G45300	RNA 3'-terminal phosphate cyclase/enolpyruvate transferase, alpha/beta	2.60428e-05
AT3G62550	Adenine nucleotide alpha hydrolases-like superfamily protein	4.71361e-05
AT1G12780	UDP-D-glucose/UDP-D-galactose 4-epimerase 1	6.94248e-05
AT4G10270	Wound-responsive family protein	7.57068e-05
AT2G39730	rubisco activase	8.33323e-05
AT5G64250	Aldolase-type TIM barrel family protein	8.33323e-05
AT3G08720	serine/threonine protein kinase 2	8.33323e-05
AT4G02280	sucrose synthase 3	8.33323e-05
AT5G25110	CBL-interacting protein kinase 25	8.33323e-05
AT3G11410	protein phosphatase 2CA	8.33323e-05
AT3G51860	cation exchanger 3	0.000159196
AT5G38200	Class I glutamine amidotransferase-like superfamily protein	0.000183159
AT1G23550	similar to RCD one 2	0.00018403
AT1G17745	D-3-phosphoglycerate dehydrogenase	0.000205375
AT2G15890	maternal effect embryo arrest 14	0.00020974
AT2G19590	ACC oxidase 1	0.000233856
AT1G04300	TRAF-like superfamily protein	0.000278539
AT1G17860	Kunitz family trypsin and protease inhibitor protein	0.000336845
AT4G26270	phosphofructokinase 3	0.00037415
AT3G10040	sequence-specific DNA binding transcription factors	0.000387163
AT5G26340	Major facilitator superfamily protein	0.000387163
AT5G61820	FUNCTIONS IN: molecular_function unknown; INVOLVED IN: biological_process unknown; LOCATED IN: vacuole; EXPRESSED IN: 24 plant structures; EXPRESSED DURING: 15 growth stages; CONTAINS InterPro DOMAIN/s: Stress up-regulated Nod 19 (InterPro:IPR011692); Has 30201 Blast hits to 17322 proteins in 780 species: Archae - 12; Bacteria - 1396; Metazoa - 17338; Fungi - 3422; Plants - 5037; Viruses - 0; Oth…	0.000469952
AT5G06760	Late Embryogenesis Abundant 4-5	0.000518206
AT5G22320	Leucine-rich repeat (LRR) family protein	0.00100902
AT2G24270	aldehyde dehydrogenase 11A3	0.00126516
AT1G72280	endoplasmic reticulum oxidoreductins 1	0.00144606
AT3G09270	glutathione S-transferase TAU 8	0.00168187
AT3G04720	pathogenesis-related 4	0.00183314
AT5G67360	Subtilase family protein	0.00213161
AT1G13520	Protein of unknown function (DUF1262)	0.00220918
AT5G52300	CAP160 protein	0.00220918
AT1G75780	tubulin beta-1 chain	0.00238962
AT5G19140	Aluminium induced protein with YGL and LRDR motifs	0.00240852
AT4G27450	Aluminium induced protein with YGL and LRDR motifs	0.00240852
AT3G02550	LOB domain-containing protein 41	0.00265327
AT1G10070	branched-chain amino acid transaminase 2	0.00293417
AT4G18020	CheY-like two-component responsive regulator family protein	0.00293417
AT1G05680	Uridine diphosphate glycosyltransferase 74E2	0.00307812
AT5G22140	FAD/NAD(P)-binding oxidoreductase family protein	0.0030993
AT1G32700	PLATZ transcription factor family protein	0.0030993
AT2G26230	uricase / urate oxidase / nodulin 35, putative	0.0030993
AT4G20850	tripeptidyl peptidase ii	0.00323501
AT5G50720	HVA22 homologue E	0.00323501
AT5G15120	Protein of unknown function (DUF1637)	0.00394634
AT5G39040	transporter associated with antigen processing protein 2	0.00417244
AT1G33590	Leucine-rich repeat (LRR) family protein	0.00511603
AT3G18490	Eukaryotic aspartyl protease family protein	0.00533167
AT3G52930	Aldolase superfamily protein	0.0055559
AT1G49760	poly(A) binding protein 8	0.00563866
AT4G16580	Protein phosphatase 2C family protein	0.00596868
AT5G01720	RNI-like superfamily protein	0.00631581
AT3G22370	alternative oxidase 1A	0.00643755
AT4G30780	unknown protein; BEST Arabidopsis thaliana protein match is: unknown protein (TAIR:AT2G24100.1); Has 109 Blast hits to 109 proteins in 18 species: Archae - 0; Bacteria - 0; Metazoa - 1; Fungi - 0; Plants - 95; Viruses - 0; Other Eukaryotes - 13 (source: NCBI BLink).	0.0066942
AT2G24100	unknown protein; BEST Arabidopsis thaliana protein match is: unknown protein (TAIR:AT4G30780.1); Has 101 Blast hits to 101 proteins in 16 species: Archae - 0; Bacteria - 0; Metazoa - 0; Fungi - 0; Plants - 95; Viruses - 0; Other Eukaryotes - 6 (source: NCBI BLink).	0.0066942
AT1G18390	Protein kinase superfamily protein	0.0066942
AT1G22150	sulfate transporter 1;3	0.00716008
AT1G18330	Homeodomain-like superfamily protein	0.00716008
AT5G34850	purple acid phosphatase 26	0.00716008
AT1G47271	Cystathionine beta-synthase (CBS) family protein	0.00716008
AT4G30420	nodulin MtN21 /EamA-like transporter family protein	0.00738836
AT1G68170	nodulin MtN21 /EamA-like transporter family protein	0.00738836
AT5G11090	serine-rich protein-related	0.0076466
AT5G16940	carbon-sulfur lyases	0.00765846
AT4G34030	3-methylcrotonyl-CoA carboxylase	0.00765846
AT3G45070	P-loop containing nucleoside triphosphate hydrolases superfamily protein	0.00790936
AT1G33540	serine carboxypeptidase-like 18	0.00860046
AT5G01710	methyltransferases	0.00894091
AT2G21620	Adenine nucleotide alpha hydrolases-like superfamily protein	0.00894091
AT1G02850	beta glucosidase 11	0.00894091
AT5G65380	MATE efflux family protein	0.0096978
AT4G25200	mitochondrion-localized small heat shock protein 23.6	0.00975059
