# Supplementary material for: Identifying similar transcripts in a related organism from de Bruijn graphs of RNA-Seq data, with applications to the study of salt and waterlogging tolerance in Melilotus
Source: BMC Genomics. 2019 Jun 6;20(Suppl 5):425. doi: 10.1186/s12864-019-5702-5 (PMC6551239; doi:10.1186/s12864-019-5702-5)
Supplement: Supplementary file 1 — Lists of unique genes that are present in recovered similar transcripts and differentially expressed genes from libraries associated with one condition versus another condition along with significant GO terms recovered from M. albus and M. siculus when our algorithm is applied to A. thaliana and M. truncatula in the 25_3 assembly. (ZIP 101 kb) [file 12864_2019_5702_MOESM1_ESM.zip › Fu_et_al_Supplementary/Ms_At_SvsC_genes.txt]

Differentially expressed genes recovered from M. siculus in A. thaliana from libraries associated with salt tolerance versus control sorted by q-value
AT1G17860	Kunitz family trypsin and protease inhibitor protein	3.68893e-05
AT3G62550	Adenine nucleotide alpha hydrolases-like superfamily protein	6.74923e-05
AT5G62520	similar to RCD one 5	0.00011406
AT1G23550	similar to RCD one 2	0.00011406
AT4G17030	expansin-like B1	0.00011406
AT4G02330	Plant invertase/pectin methylesterase inhibitor superfamily	0.00011406
AT5G14920	Gibberellin-regulated family protein	0.000144302
AT3G57520	seed imbibition 2	0.000185437
AT1G25560	AP2/B3 transcription factor family protein	0.000228501
AT3G11410	protein phosphatase 2CA	0.000228501
AT2G19590	ACC oxidase 1	0.000769404
AT3G21420	2-oxoglutarate (2OG) and Fe(II)-dependent oxygenase superfamily protein	0.000769404
AT4G32730	Homeodomain-like protein	0.00078457
AT2G39800	delta1-pyrroline-5-carboxylate synthase 1	0.00078457
AT4G20330	Transcription initiation factor TFIIE, beta subunit	0.0008256
AT3G29970	B12D protein	0.00245279
AT4G10265	Wound-responsive family protein	0.00302057
AT2G01970	Endomembrane protein 70 protein family	0.00302057
AT2G38310	PYR1-like 4	0.00334398
AT2G28780	unknown protein; INVOLVED IN: biological_process unknown; LOCATED IN: mitochondrion; EXPRESSED IN: inflorescence meristem, root, flower; EXPRESSED DURING: petal differentiation and expansion stage; CONTAINS InterPro DOMAIN/s: Protein of unknown function DUF939, bacterial (InterPro:IPR010343); BEST Arabidopsis thaliana protein match is: unknown protein (TAIR:AT3G09450.1); Has 671 Blast hits to 667…	0.00347528
AT1G72280	endoplasmic reticulum oxidoreductins 1	0.00419473
AT3G17440	novel plant snare 13	0.00481597
AT3G05950	RmlC-like cupins superfamily protein	0.00481597
AT2G46240	BCL-2-associated athanogene 6	0.00481597
AT5G39160	RmlC-like cupins superfamily protein	0.00481597
AT1G22930	T-complex protein 11	0.00481597
AT5G11520	aspartate aminotransferase 3	0.00481597
AT4G10750	Phosphoenolpyruvate carboxylase family protein	0.00494017
AT5G54370	Late embryogenesis abundant (LEA) protein-related	0.00503948
AT2G24270	aldehyde dehydrogenase 11A3	0.00503948
AT3G55290	NAD(P)-binding Rossmann-fold superfamily protein	0.00503948
AT3G16770	ethylene-responsive element binding protein	0.00503948
AT4G34480	O-Glycosyl hydrolases family 17 protein	0.00560579
AT4G32690	hemoglobin 3	0.00739915
AT4G27450	Aluminium induced protein with YGL and LRDR motifs	0.00792878
AT1G28330	dormancy-associated protein-like 1	0.0096942
AT5G24030	SLAC1 homologue 3	0.00980263
AT5G47550	Cystatin/monellin superfamily protein	0.00980263
AT1G17840	white-brown complex homolog protein 11	0.00980263
