# Supplementary material for: Identifying similar transcripts in a related organism from de Bruijn graphs of RNA-Seq data, with applications to the study of salt and waterlogging tolerance in Melilotus
Source: BMC Genomics. 2019 Jun 6;20(Suppl 5):425. doi: 10.1186/s12864-019-5702-5 (PMC6551239; doi:10.1186/s12864-019-5702-5)
Supplement: Supplementary file 1 — Lists of unique genes that are present in recovered similar transcripts and differentially expressed genes from libraries associated with one condition versus another condition along with significant GO terms recovered from M. albus and M. siculus when our algorithm is applied to A. thaliana and M. truncatula in the 25_3 assembly. (ZIP 101 kb) [file 12864_2019_5702_MOESM1_ESM.zip › Fu_et_al_Supplementary/Ms_Mt_unique_genes.txt]

Unique genes recovered from M. siculus but not from M. albus in M. truncatula
AC140545_24	RING finger-like
AC146565_15	Unknown Protein
AC146721_1013	6-phosphogluconate dehydrogenase decarboxylating
AC147714_3	Unknown Protein
AC150841_2	Alpha-amylase/subtilisin inhibitor
AC151525_9	Replication protein A1-like
AC151738_10	Beta-amyrin synthase
AC151738_16	DNA-directed RNA polymerase
AC158498_10	Unknown Protein
AC158498_5	RING finger family protein
AC174330_5	Unknown Protein
AC174330_8	Magnesium transporter NIPA2
AC202489_12	Unknown Protein
AC225479_11	Os07g0102900 protein
AC225507_1	Lysine-specific demethylase 5B
AC225507_13	Histone-lysine N-methyltransferase ATXR6
AC225507_17	Protein FAR1-RELATED SEQUENCE 5
AC225507_30	U-box domain-containing protein 26
AC225507_42	Protein lin-54 homolog
AC225517_1	Myosin heavy chain kinase A
AC225517_19	U-box domain-containing protein 26
AC225517_27	Unknown Protein
AC225518_24	DNA repair and recombination protein PIF1
AC225518_30	Unknown Protein
AC229702_20	Indole-3-acetic acid-amido synthetase GH3.6
AC229702_6	Aspartic proteinase nepenthesin-1
AC231342_6	Unknown Protein
AC232874_1024	MADS-box transcription factor 1
AC233100_11	Disease resistance protein
AC233109_10	Unknown Protein
AC233109_26	Unknown Protein
AC233109_33	Unknown Protein
AC233109_6	Unknown Protein
AC233112_1024	3-ketoacyl-CoA reductase
AC233140_33	Unknown Protein
AC233140_53	Unknown Protein
AC233140_66	Pentatricopeptide repeat-containing protein At5g02860
AC233556_2	Unknown Protein
AC233560_1009	Unknown Protein
AC233560_1013	Unknown Protein
AC233577_42	Unknown Protein
AC233653_1005	Unknown Protein
AC233655_34	Unknown Protein
AC233656_13	Nucleolar protein 9 homolog
AC233657_49	Pentatricopeptide repeat-containing protein At5g02860
AC233658_13	cDNA clone J033136E13 full insert sequence
AC233660_16	Lipoate protein ligase-like protein
AC233661_16	cDNA clone J033136E13 full insert sequence
AC233662_26	Pentatricopeptide repeat-containing protein At3g56030
AC233663_18	Unknown Protein
AC233665_3	Chromosome transmission fidelity protein 18 homolog
AC233668_35	Unknown Protein
AC233671_11	Zinc transporter 5
AC233678_9	Glucan endo-1 3-beta-glucosidase 4
AC233680_19	WRKY55
AC233680_3	ABC transporter I family member 11, chloroplastic
AC233680_9	WRKY transcription factor 30
AC233682_35	Unknown Protein
AC233684_6	Digestive organ expansion factor homolog
AC233685_17	Unknown Protein
AC233685_29	Cell division cycle protein 27 homolog
AC233685_85	Unknown Protein
AC233783_1	Unknown Protein
AC233842_8	Unknown Protein
AC235005_25	TIR-NBS-LRR type disease resistance protein
AC235009_20	TIR-NBS-LRR type disease resistance protein
AC235487_33	Beta-D-galactosidase
AC235487_36	Unknown Protein
AC235663_21	Esterase PIR7B
AC235664_14	Anthocyanin 5-aromatic acyltransferase
AC235665_34	52 kDa repressor of the inhibitor of the protein kinase
AC235665_55	PsbP domain-containing protein 2, chloroplastic
AC235671_13	Unknown Protein
AC235673_23	Limonene synthase
AC235673_53	FBD-associated F-box protein At5g56370
AC235673_55	F-box/LRR-repeat protein At2g42730
AC235674_12	Os03g0111400 protein
AC235674_9	Protein phosphatase 1 regulatory subunit inhibitor-3
AC235677_29	HAT family dimerisation domain containing protein
AC235678_15	Craniofacial development protein 2
AC235679_10	TO54-2
AC235748_1025	MADS-box transcription factor 1
AC235754_3	AT3g16060/MSL1_10
AC235757_20	Ribosomal protein-like
AC235758_32	Subtilisin-like protease
CU013523_27	HAT family dimerisation domain containing protein
CU013523_30	Chaperone protein dnaJ 13
CU651589_5	Unknown Protein
Medtr1g005030	Ribosomal protein S4
Medtr1g005240	Cytochrome c biogenesis
Medtr1g005310	Pentatricopeptide repeat-containing protein At2g15820
Medtr1g005320	Disease resistance protein
Medtr1g005360	Cytochrome c biogenesis
Medtr1g005770	Cytochrome c biogenesis
Medtr1g005790	Cytochrome c biogenesis
Medtr1g006700	Unknown Protein
Medtr1g007110	Unknown Protein
Medtr1g007690	Histone-lysine N-methyltransferase ATXR6
Medtr1g007950	Unknown Protein
Medtr1g008300	Rhomboid family protein
Medtr1g008420	BURP domain-containing protein
Medtr1g008660	HAT family dimerisation domain containing protein
Medtr1g009240	Probably inactive leucine-rich repeat receptor-like protein kinase At1g50610
Medtr1g011300	Unknown Protein
Medtr1g012600	U11/U12 small nuclear ribonucleoprotein 25 kDa protein
Medtr1g013470	Unknown Protein
Medtr1g014150	Unknown Protein
Medtr1g014160	Unknown Protein
Medtr1g014180	Unknown Protein
Medtr1g015390	Peroxisome biogenesis factor 10
Medtr1g015440	Unknown Protein
Medtr1g016360	Unknown Protein
Medtr1g018070	Endonuclease
Medtr1g018830	Unknown Protein
Medtr1g018930	Unknown Protein
Medtr1g019240	Transcription factor SPATULA
Medtr1g019750	BRI1-KD interacting protein 119
Medtr1g023090	Unknown Protein
Medtr1g023460	Unknown Protein
Medtr1g024090	Uncharacterized membrane protein yjcL
Medtr1g024250	Unknown Protein
Medtr1g024650	Pentatricopeptide repeat-containing protein At4g20090
Medtr1g024830	Unknown Protein
Medtr1g024950	Unknown Protein
Medtr1g024970	Unknown Protein
Medtr1g026040	Pentatricopeptide repeat-containing protein At2g15820
Medtr1g031230	Unknown Protein
Medtr1g031620	Unknown Protein
Medtr1g034810	Unknown Protein
Medtr1g035110	Unknown Protein
Medtr1g038590	cDNA clone 002-180-G06 full insert sequence
Medtr1g038820	Cyclin-J18-like
Medtr1g038960	AT-hook DNA-binding protein
Medtr1g039290	Pentatricopeptide repeat protein
Medtr1g039360	Unknown Protein
Medtr1g040620	cDNA clone 002-180-G06 full insert sequence
Medtr1g040750	Ubiquitin-like-specific protease 1
Medtr1g040960	TNP1
Medtr1g042470	Unknown Protein
Medtr1g042490	Unknown Protein
Medtr1g042750	Non-specific lipid-transfer protein
Medtr1g043320	Unknown Protein
Medtr1g043690	Receptor kinase-like protein
Medtr1g043930	Receptor kinase-like protein
Medtr1g044340	Unknown Protein
Medtr1g044460	HAT family dimerisation domain containing protein expressed
Medtr1g044880	Unknown Protein
Medtr1g045670	DNA mismatch repair protein mutS
Medtr1g050400	Unknown Protein
Medtr1g051020	Unknown Protein
Medtr1g051060	Unknown Protein
Medtr1g056350	RING finger-like
Medtr1g058670	Pectinesterase
Medtr1g058810	Zinc finger MYM-type protein 1
Medtr1g061850	FK506-binding protein 4
Medtr1g061960	Unknown Protein
Medtr1g062230	Unknown Protein
Medtr1g066290	Unknown Protein
Medtr1g066420	Histone-lysine N-methyltransferase SUVR4
Medtr1g068780	Unknown Protein
Medtr1g070860	30S ribosomal protein S11, chloroplastic
Medtr1g071380	Unknown Protein
Medtr1g071470	Unknown Protein
Medtr1g072400	TBC1 domain family member 15
Medtr1g072690	Unknown Protein
Medtr1g072730	Unknown Protein
Medtr1g072850	Unknown Protein
Medtr1g073040	Cyclin-dependent kinase inhibitor 4
Medtr1g073050	Unknown Protein
Medtr1g074970	Unknown Protein
Medtr1g075020	Unknown Protein
Medtr1g075050	Ribosomal protein-like
Medtr1g075530	Genomic DNA chromosome 3 P1 clone MLM24
Medtr1g075660	Harpin binding protein 1
Medtr1g081340	ATP-dependent DNA helicase PIF1
Medtr1g082340	Cation proton exchanger
Medtr1g082400	Protein transport protein Sec61 beta subunit
Medtr1g082430	Unknown Protein
Medtr1g082760	Glucose and ribitol dehydrogenase homolog 1
Medtr1g084630	Unknown Protein
Medtr1g085950	Unknown Protein
Medtr1g086430	Unknown Protein
Medtr1g087020	Cytochrome c oxidase subunit 5C
Medtr1g087600	Lysine-specific histone demethylase 1 homolog 2
Medtr1g088130	Pistil-specific extensin-like protein
Medtr1g088520	Unknown Protein
Medtr1g089220	Os12g0533400 protein
Medtr1g089740	MND1-interacting protein 1
Medtr1g090010	Unknown Protein
Medtr1g090540	Unknown Protein
Medtr1g092710	GDSL esterase/lipase At5g03610
Medtr1g092940	ATP-dependent DNA helicase PIF1
Medtr1g093560	ATP-dependent DNA helicase PIF1
Medtr1g098660	Thioredoxin-like protein 49720-48645
Medtr1g098680	Abscisic acid stress ripening protein
Medtr1g098810	ATP-dependent DNA helicase PIF1
Medtr1g098990	Unknown Protein
Medtr1g099130	Unknown Protein
Medtr1g099550	Unknown Protein
Medtr1g099980	Unknown Protein
Medtr1g101180	Unknown Protein
Medtr1g101240	Protein phosphatase 1 regulatory subunit inhibitor-3
Medtr1g101280	Homeodomain protein
Medtr1g101550	Ethylene-responsive transcription factor ERF026
Medtr1g101850	Unknown Protein
Medtr1g102340	Unknown Protein
Medtr1g105170	Unknown Protein
Medtr1g105320	Unknown Protein
Medtr1g110510	Nuclease S1
Medtr1g113760	Genomic DNA chromosome 5 P1 clone MIK22
Medtr1g113840	Serine/threonine-protein kinase ATR
Medtr1g114370	E2F-associated phosphoprotein
Medtr1g114470	Unknown Protein
Medtr1g115670	Unknown Protein
Medtr1g116530	Survival of motor neuron protein-interacting protein 1
Medtr1g116580	Chromosome 04 contig 1 DNA sequence
Medtr1g116970	Ubiquitin-protein ligase CIP8
Medtr2g005390	Unknown Protein
Medtr2g005990	F-box/LRR-repeat protein At4g14096
Medtr2g006060	Unknown Protein
Medtr2g006580	Glycosyltransferase CAZy family GT8
Medtr2g007090	F-box/FBD/LRR-repeat protein At4g00160
Medtr2g007100	F-box/LRR-repeat protein At4g14103
Medtr2g007180	Unknown Protein
Medtr2g007300	Unknown Protein
Medtr2g007480	Unknown Protein
Medtr2g007500	F-box/LRR-repeat protein 13
Medtr2g007530	F-box/LRR-repeat protein 13
Medtr2g007550	F-box protein At4g22280
Medtr2g007610	F-box/FBD/LRR-repeat protein At4g00160
Medtr2g007630	U-box domain-containing protein 11
Medtr2g007640	Unknown Protein
Medtr2g007870	Fasciclin-like arabinogalactan protein 18
Medtr2g007920	Zinc finger MYM-type protein 1
Medtr2g008090	Zinc finger MYM-type protein 1
Medtr2g008310	F-box protein At4g10400
Medtr2g008320	F-box family-6
Medtr2g008520	Chaperone protein dnaJ
Medtr2g008540	Chaperone protein dnaJ
Medtr2g009170	DNA replication licensing factor MCM9
Medtr2g009740	Anthocyanidin 3-O-glucosyltransferase 2
Medtr2g013870	Protein FAR1-RELATED SEQUENCE 5
Medtr2g014240	Auxin-repressed protein
Medtr2g014520	Unknown Protein
Medtr2g014880	Unknown Protein
Medtr2g017490	Receptor-like protein kinase 2
Medtr2g018670	Unknown Protein
Medtr2g019160	Unknown Protein
Medtr2g019630	Phospho-N-acetylmuramoyl-pentapeptide-transferase homolog
Medtr2g019830	Unknown Protein
Medtr2g020370	Unknown Protein
Medtr2g020850	Unknown Protein
Medtr2g021280	Truncated PIF-like orf1
Medtr2g025850	Beta-galactosidase
Medtr2g026780	Proline-rich protein
Medtr2g028180	Unknown Protein
Medtr2g030570	Homeobox-leucine zipper protein ROC7
Medtr2g030600	Homeobox-leucine zipper protein ROC7
Medtr2g030660	Homeobox-leucine zipper protein ROC7
Medtr2g030690	Homeodomain protein
Medtr2g033090	Beta-galactosidase
Medtr2g033380	Unknown Protein
Medtr2g033950	Unknown Protein
Medtr2g034070	Rhomboid family member 2
Medtr2g034880	Unknown Protein
Medtr2g034890	Unknown Protein
Medtr2g035110	Unknown Protein
Medtr2g035650	Unknown Protein
Medtr2g035820	Methyltransferase-like protein 13
Medtr2g035850	Unknown Protein
Medtr2g035990	Unknown Protein
Medtr2g036020	Unknown Protein
Medtr2g037430	Unknown Protein
Medtr2g039820	Ribonuclease 3-like protein 3
Medtr2g042020	Helicase-like protein
Medtr2g045540	Hydroxycinnamoyl-CoA shikimate/quinate hydroxycinnamoyl transferase
Medtr2g045550	Anthranilate N-benzoyltransferase protein 2
Medtr2g045580	Hydroxycinnamoyl-CoA quinate hydroxycinnamoyltransferase
Medtr2g045590	Anthranilate N-benzoyltransferase protein 2
Medtr2g049100	Os03g0842400 protein
Medtr2g049710	Zinc finger MYM-type protein 1
Medtr2g058570	Unknown Protein
Medtr2g059620	Unknown Protein
Medtr2g060100	Unknown Protein
Medtr2g060820	Protein N-terminal asparagine amidohydrolase
Medtr2g061190	Beta-galactosidase
Medtr2g062280	Unknown Protein
Medtr2g062300	Unknown Protein
Medtr2g062350	Unknown Protein
Medtr2g062700	Unknown Protein
Medtr2g062820	Uncharacterized membrane protein yuiD
Medtr2g062930	Cytochrome b6
Medtr2g064240	Unknown Protein
Medtr2g064450	UPF0431 protein C1orf66 homolog
Medtr2g064960	Unknown Protein
Medtr2g065350	Myrcene synthase, chloroplastic
Medtr2g065630	Unknown Protein
Medtr2g065800	Pentatricopeptide repeat-containing protein At1g29710, mitochondrial
Medtr2g066190	Unknown Protein
Medtr2g071540	Unknown Protein
Medtr2g075320	Uncharacterized mitochondrial protein AtMg00810
Medtr2g075540	Unknown Protein
Medtr2g075550	Unknown Protein
Medtr2g075570	Unknown Protein
Medtr2g075590	Unknown Protein
Medtr2g075600	Unknown Protein
Medtr2g076140	Transcription factor TGA5
Medtr2g076740	Cysteine proteinase inhibitor 5
Medtr2g077230	Beta-D-galactosidase
Medtr2g081460	Unknown Protein
Medtr2g081960	Unknown Protein
Medtr2g082150	Zinc finger MYM-type protein 1
Medtr2g083330	Homeodomain protein
Medtr2g083350	Homeodomain protein
Medtr2g085470	Unknown Protein
Medtr2g086480	Soft fertilization envelope protein 9
Medtr2g087460	Unknown Protein
Medtr2g088320	Rhomboid family member 2
Medtr2g089660	Anthocyanin 5-aromatic acyltransferase
Medtr2g095820	Ribosomal protein-like
Medtr2g095850	F-box protein SKIP19
Medtr2g096030	Chitinase 2
Medtr2g096070	Far-red impaired response-like
Medtr2g096100	Histone H4
Medtr2g096120	Unknown Protein
Medtr2g096500	60S ribosomal protein L5, mitochondrial
Medtr2g096520	Unknown Protein
Medtr2g097680	Unknown Protein
Medtr2g099540	Unknown Protein
Medtr2g099650	Unknown Protein
Medtr2g099810	EPIDERMAL PATTERNING FACTOR-like protein 3
Medtr2g100150	Magnesium transporter
Medtr2g100500	23S rRNA
Medtr2g100600	Unknown Protein
Medtr2g102470	N-acetyltransferase ESCO2
Medtr2g102790	Beta-D-galactosidase
Medtr2g103100	Beta-galactosidase
Medtr2g103420	Peptide deformylase 1A, chloroplastic
Medtr3g007730	Receptor-like protein kinase
Medtr3g007880	Unknown Protein
Medtr3g007990	DNA-directed RNA polymerase
Medtr3g009210	Cyclic nucleotide-gated ion channel 1
Medtr3g009950	5'-adenylylsulfate reductase 3, chloroplastic
Medtr3g010000	Photosystem I reaction center subunit V
Medtr3g010130	Metal ion binding protein
Medtr3g010470	F-box/FBD/LRR-repeat protein At4g26340
Medtr3g011230	52 kDa repressor of the inhibitor of the protein kinase
Medtr3g013490	Unknown Protein
Medtr3g013870	Unknown Protein
Medtr3g014480	Unknown Protein
Medtr3g019180	F-box family protein
Medtr3g019820	tRNA dimethylallyltransferase
Medtr3g020990	Protein IQ-DOMAIN 1
Medtr3g023130	Unknown Protein
Medtr3g023560	DNA binding protein
Medtr3g025940	RING finger protein 44
Medtr3g026900	FBD-associated F-box protein At5g56370
Medtr3g026920	F-box/LRR-repeat protein At2g42730
Medtr3g028150	Thylakoid lumenal 19 kDa protein, chloroplastic
Medtr3g028330	Unknown Protein
Medtr3g029580	Cold-inducible RNA-binding protein
Medtr3g030470	Unknown Protein
Medtr3g030970	Pentatricopeptide repeat-containing protein At3g53170
Medtr3g031120	HAT family dimerisation domain containing protein
Medtr3g031270	Wound-induced protein 1
Medtr3g031850	Unknown Protein
Medtr3g031860	Cc-nbs-lrr resistance protein
Medtr3g032070	Tyrosine-sulfated glycopeptide receptor 1
Medtr3g032550	Unknown Protein
Medtr3g033390	NBS-LRR resistance-like protein 1O
Medtr3g035620	Unknown Protein
Medtr3g041730	ATP-dependent RNA helicase HAS1
Medtr3g043300	Unknown Protein
Medtr3g044460	Unknown Protein
Medtr3g044770	Unknown Protein
Medtr3g046510	Non-specific lipid-transfer protein
Medtr3g046530	Non-specific lipid-transfer protein
Medtr3g046540	Non-specific lipid-transfer protein
Medtr3g046580	Non-specific lipid-transfer protein
Medtr3g046590	Non-specific lipid-transfer protein
Medtr3g048240	Unknown Protein
Medtr3g049080	Malate O-hydroxycinnamoyl transferase
Medtr3g049490	Unknown Protein
Medtr3g050240	Unknown Protein
Medtr3g051970	Zinc finger MYM-type protein 1
Medtr3g052270	ATP synthase gamma chain
Medtr3g052540	Unknown Protein
Medtr3g052690	Unknown Protein
Medtr3g053920	Unknown Protein
Medtr3g055660	Replication factor-a protein 1
Medtr3g056240	Replication protein A 70 kDa DNA-binding subunit
Medtr3g056490	Zinc finger MYM-type protein 1
Medtr3g057160	Unknown Protein
Medtr3g060750	FK506-binding protein 3
Medtr3g061170	Chaperone protein dnaJ 13
Medtr3g061210	HAT family dimerisation domain containing protein
Medtr3g061440	Histone H4
Medtr3g062630	KH domain-containing protein At3g08620
Medtr3g064310	UPF0497 membrane protein 15
Medtr3g064800	Unknown Protein
Medtr3g065540	Flotillin-like protein 4
Medtr3g069090	Unknown Protein
Medtr3g070470	DNA replication complex GINS protein PSF3
Medtr3g070920	Histone H4
Medtr3g072510	Serine/threonine-protein kinase AFC2
Medtr3g072590	Glutaredoxin-like protein YDR286C
Medtr3g073330	Unknown Protein
Medtr3g073390	F-box/LRR-repeat protein 4
Medtr3g077550	Unknown Protein
Medtr3g078040	Unknown Protein
Medtr3g078610	Succinate dehydrogenase subunit 4
Medtr3g080010	Ribonuclease 3-like protein 3
Medtr3g080020	Ribonuclease 3-like protein 3
Medtr3g080270	F-box protein SKIP19
Medtr3g080620	HAT family dimerisation domain containing protein
Medtr3g080920	HAT family dimerisation domain containing protein
Medtr3g082070	Unknown Protein
Medtr3g082160	Unknown Protein
Medtr3g082470	Unknown Protein
Medtr3g082820	HAT family dimerisation domain containing protein
Medtr3g082860	Ankyrin repeat and KH domain-containing protein 1
Medtr3g082870	Ankyrin repeat and BTB/POZ domain-containing protein 1
Medtr3g085210	Non-specific lipid-transfer protein
Medtr3g085240	Unknown Protein
Medtr3g085380	HORMA domain-containing protein 1
Medtr3g085920	Unknown Protein
Medtr3g086050	Chloroplast small heat shock protein
Medtr3g086820	Unknown Protein
Medtr3g087000	Unknown Protein
Medtr3g087410	Unknown Protein
Medtr3g087900	RING finger family protein
Medtr3g088030	Unknown Protein
Medtr3g088500	Far-red impaired response protein-like protein
Medtr3g088890	Luciferase
Medtr3g089890	PsbP domain-containing protein 4, chloroplastic
Medtr3g090030	52 kDa repressor of the inhibitor of the protein kinase
Medtr3g090050	Unknown Protein
Medtr3g090860	WRKY transcription factor WRKY109669
Medtr3g091140	mRNA cap guanine-N7 methyltransferase 2
Medtr3g092330	Growth-regulating factor 3
Medtr3g092930	Unknown Protein
Medtr3g093540	Uncharacterized N-acetyltransferase ycf52
Medtr3g095020	Programmed cell death protein 2-like
Medtr3g095630	Unknown Protein
Medtr3g095670	UPF0235 protein C15orf40 homolog
Medtr3g096030	Dimethylaniline monooxygenase
Medtr3g096240	DNA cross-link repair 1B protein
Medtr3g096610	UDP-N-acetylglucosamine transferase subunit ALG13 homolog
Medtr3g096750	PsbP domain-containing protein 2, chloroplastic
Medtr3g098960	Transcription activator BRG1
Medtr3g099600	SKIP interacting protein 16
Medtr3g101350	Uroporphyrinogen-III synthase, chloroplastic
Medtr3g101430	Vacuolar sorting receptor 3
Medtr3g101560	Unknown Protein
Medtr3g101740	Thioredoxin H-type 3
Medtr3g101850	Unknown Protein
Medtr3g104430	Unknown Protein
Medtr3g106830	Unknown Protein
Medtr3g106960	Unknown Protein
Medtr3g106980	FBD-associated F-box protein At5g22730
Medtr3g107140	F-box/LRR-repeat protein At4g14096
Medtr3g107180	Unknown Protein
Medtr3g107380	Ethylene-responsive transcription factor SHINE 3
Medtr3g107540	Zinc finger MYM-type protein 1
Medtr3g107900	Unknown Protein
Medtr3g108250	Ribosomal protein-like
Medtr3g110550	EPIDERMAL PATTERNING FACTOR-like protein 2
Medtr3g110560	Unknown Protein
Medtr3g113980	Unknown Protein
Medtr3g114470	UPF0436 protein C9orf6 homolog
Medtr3g114540	RNA pseudourine synthase 2, chloroplastic
Medtr3g116110	PsbP domain-containing protein 3, chloroplastic
Medtr3g116810	Unknown Protein
Medtr3g117640	Auxin-induced protein 6B
Medtr3g118550	Unknown Protein
Medtr3g118560	Unknown Protein
Medtr4g005800	Genomic DNA chromosome 3 P1 clone MXL8
Medtr4g006210	F-box/LRR-repeat protein 20
Medtr4g006460	F-box/LRR-repeat protein 3
Medtr4g006520	Unknown Protein
Medtr4g006660	Aquaporin NIP6-1
Medtr4g009060	F-box/LRR-repeat protein 7
Medtr4g009210	DNA-directed RNA polymerase
Medtr4g009420	Transcription factor NAI1
Medtr4g009970	Zinc finger MYM-type protein 1
Medtr4g009990	Unknown Protein
Medtr4g010000	Haloalkane dehalogenase
Medtr4g010270	Unknown Protein
Medtr4g010320	26.5 kDa heat shock protein, mitochondrial
Medtr4g010370	Unknown Protein
Medtr4g012970	Unknown Protein
Medtr4g014530	Unknown Protein
Medtr4g014890	Replication factor-a protein 1
Medtr4g015010	MZB10.8 protein
Medtr4g015040	Oxidoreductase aldo/keto reductase family protein expressed
Medtr4g015350	Unknown Protein
Medtr4g019160	Unknown Protein
Medtr4g020720	Aldehyde dehydrogenase family 3 member F1
Medtr4g020770	Unknown Protein
Medtr4g021160	Unknown Protein
Medtr4g021940	Pentatricopeptide repeat-containing protein At2g15820
Medtr4g023020	Unknown Protein
Medtr4g023430	F-box family protein
Medtr4g023670	F-box/LRR-repeat protein At2g42730
Medtr4g023710	F-box/LRR-repeat protein At2g42720
Medtr4g024140	Unknown Protein
Medtr4g024480	Unknown Protein
Medtr4g024780	F-box/FBD/LRR-repeat protein At1g78750
Medtr4g024830	F-box/FBD/LRR-repeat protein At3g51530
Medtr4g024870	F-box protein At4g12560
Medtr4g024910	F-box/kelch-repeat protein At3g06240
Medtr4g025070	Unknown Protein
Medtr4g025140	Unknown Protein
Medtr4g026550	F-box/LRR-repeat protein At2g42720
Medtr4g027110	HAT family dimerisation domain containing protein
Medtr4g028540	Unknown Protein
Medtr4g029430	Unknown Protein
Medtr4g030000	Unknown Protein
Medtr4g034830	Photosystem II reaction center protein K
Medtr4g034970	Photosystem II reaction center protein Z
Medtr4g035340	Ribosomal protein-like
Medtr4g035430	Ethylene-responsive transcription factor 4
Medtr4g039440	F-box/LRR-repeat protein At1g06630
Medtr4g040010	Unknown Protein
Medtr4g049480	Unknown Protein
Medtr4g049550	Disease resistance response protein 206
Medtr4g050580	Unknown Protein
Medtr4g050730	Resistance protein MG13
Medtr4g050880	Photosystem II reaction center protein K
Medtr4g051170	Photosystem II reaction center protein Z
Medtr4g051670	Unknown Protein
Medtr4g054990	Unknown Protein
Medtr4g055200	Unknown Protein
Medtr4g055840	MZB10.8 protein
Medtr4g057530	Unknown Protein
Medtr4g058600	E3 ubiquitin-protein ligase RING1
Medtr4g061240	Unknown Protein
Medtr4g061650	Unknown Protein
Medtr4g061820	Unknown Protein
Medtr4g061920	Histone H4
Medtr4g064750	Unknown Protein
Medtr4g066950	Uncharacterized membrane protein yjcL
Medtr4g068190	Unknown Protein
Medtr4g068410	Unknown Protein
Medtr4g068560	Unknown Protein
Medtr4g068630	Unknown Protein
Medtr4g070530	CM0216.320.nc protein
Medtr4g070630	CM0216.380.nc protein
Medtr4g070640	CM0216.380.nc protein
Medtr4g070660	CM0216.380.nc protein
Medtr4g071780	Pentatricopeptide repeat-containing protein At2g15820
Medtr4g072290	Auxin-induced protein-like
Medtr4g072560	Auxin-induced protein-like
Medtr4g072980	Auxin-induced SAUR-like protein
Medtr4g074450	U11/U12 small nuclear ribonucleoprotein 25 kDa protein
Medtr4g074580	Chaperone protein dnaJ
Medtr4g074700	Unknown Protein
Medtr4g074830	General transcription factor 3C polypeptide 3
Medtr4g074840	Unknown Protein
Medtr4g076230	Saccharopine dehydrogenase family protein expressed
Medtr4g076410	Saccharopine dehydrogenase family protein expressed
Medtr4g076610	Unknown Protein
Medtr4g076620	Unknown Protein
Medtr4g076640	Unknown Protein
Medtr4g078330	Integrator complex subunit 7
Medtr4g078390	O-acyltransferase WSD1
Medtr4g078490	Unknown Protein
Medtr4g078900	Lysine-specific histone demethylase 1 homolog 2
Medtr4g079100	Lysine-specific histone demethylase 1 homolog 2
Medtr4g079750	Menaquinone biosynthesis methyltransferase ubiE
Medtr4g082880	Unknown Protein
Medtr4g083020	Leucine-rich repeat receptor-like protein kinase
Medtr4g083120	Unknown Protein
Medtr4g083370	N utilization substance protein B homolog
Medtr4g083410	Unknown Protein
Medtr4g083850	Unknown Protein
Medtr4g084100	Uncharacterized sugar kinase yeiI
Medtr4g084180	cDNA clone J080066H20 full insert sequence
Medtr4g084210	Unknown Protein
Medtr4g084290	Beta-galactosidase
Medtr4g084360	cDNA clone J080066H20 full insert sequence
Medtr4g085760	Replication protein A 70 kDa DNA-binding subunit
Medtr4g085850	Unknown Protein
Medtr4g087290	Unknown Protein
Medtr4g087540	Unknown Protein
Medtr4g090250	Unknown Protein
Medtr4g090430	Isoflavonoid malonyl transferase 3
Medtr4g090440	Unknown Protein
Medtr4g090500	Unknown Protein
Medtr4g091430	ORF91
Medtr4g092660	Far-red impaired response protein-like protein
Medtr4g093060	Cytosolic class I small heat shock protein 3B
Medtr4g093400	Cytosolic class I small heat shock protein 3B
Medtr4g093800	Pentatricopeptide repeat-containing protein At4g18750, chloroplastic
Medtr4g093860	Unknown Protein
Medtr4g095490	AT2G14850 protein
Medtr4g097500	cDNA clone J013091E23 full insert sequence
Medtr4g097720	EPIDERMAL PATTERNING FACTOR-like protein 2
Medtr4g098230	Formimidoyltransferase-cyclodeaminase
Medtr4g098590	F-box protein At3g03040
Medtr4g100900	40S ribosomal protein S30
Medtr4g101100	Unknown Protein
Medtr4g101610	Unknown Protein
Medtr4g101660	Protein YABBY 5
Medtr4g103250	Unknown Protein
Medtr4g103340	60S ribosomal protein L37a
Medtr4g103530	Unknown Protein
Medtr4g103780	Chaperone protein dnaK
Medtr4g104210	30S ribosomal protein S21
Medtr4g104300	F-box/LRR-repeat protein At2g42720
Medtr4g106630	Unknown Protein
Medtr4g107050	Unknown Protein
Medtr4g107860	16.6 kDa heat shock protein
Medtr4g108470	ATP synthase subunit a chloroplastic
Medtr4g111880	Extracellular Ca2+ sensing receptor
Medtr4g112310	Early nodulin-like protein 1
Medtr4g112510	Extracellular Ca2+ sensing receptor
Medtr4g112660	Unknown Protein
Medtr4g115740	Unknown Protein
Medtr4g116200	Unknown Protein
Medtr4g116510	cDNA clone J013047G08 full insert sequence
Medtr4g116650	Unknown Protein
Medtr4g116690	cDNA clone J013047G08 full insert sequence
Medtr4g118470	Unknown Protein
Medtr4g118480	Unknown Protein
Medtr4g118920	Potassium channel
Medtr4g120160	Genomic DNA chromosome 5 TAC clone K14A3
Medtr4g121920	Unknown Protein
Medtr4g124100	Unknown Protein
Medtr4g124120	Unknown Protein
Medtr4g124300	Auxin-responsive protein IAA4
Medtr4g124700	SAUR family protein
Medtr4g124790	Peroxiredoxin Q, chloroplastic
Medtr4g124960	ZIM motif family protein expressed
Medtr4g125150	Protein TIFY 3B
Medtr4g127680	Unknown Protein
Medtr4g128150	Histone H4
Medtr4g130630	F-box protein SKIP1
Medtr4g130790	Pectinesterase
Medtr4g131880	Unknown Protein
Medtr4g132450	Unknown Protein
Medtr4g132680	MRNA complete cds clone RAFL25-35-C17
Medtr4g132870	Kinesin heavy chain
Medtr4g133410	Pentatricopeptide repeat-containing protein At4g04790, mitochondrial
Medtr4g133450	Unknown Protein
Medtr4g133730	Glucan endo-1,3-beta-glucosidase 4
Medtr4g133770	Unknown Protein
Medtr4g133790	F-box family-3
Medtr4g133970	SNF1-related protein kinase regulatory subunit beta-2
Medtr5g005000	Unknown Protein
Medtr5g005350	Thymocyte nuclear protein 1
Medtr5g005560	Unknown Protein
Medtr5g005600	Homeobox-leucine zipper protein ROC7
Medtr5g006090	Unknown Protein
Medtr5g006230	Unknown Protein
Medtr5g006320	Ferredoxin
Medtr5g006580	DNA polymerase delta subunit 4
Medtr5g006730	12-oxophytodienoate reductase 1
Medtr5g008340	Succinate dehydrogenase assembly factor 1 homolog, mitochondrial
Medtr5g008550	Ethylene-responsive transcription factor 4
Medtr5g008590	Ethylene-responsive transcription factor 4
Medtr5g008660	Unknown Protein
Medtr5g008710	Light-mediated development protein DET1
Medtr5g009460	Transcription factor CPC
Medtr5g009870	Unknown Protein
Medtr5g010630	Unknown Protein
Medtr5g011460	Ycf49-like protein
Medtr5g011900	Cyclin B1-2
Medtr5g012110	Thylakoid lumenal protein At1g12250, chloroplastic
Medtr5g012610	40S ribosomal protein S30
Medtr5g012880	Phosphatidylserine decarboxylase proenzyme
Medtr5g013390	DNA binding protein
Medtr5g013570	Unknown Protein
Medtr5g014360	DNA binding protein
Medtr5g014550	Transcription factor bHLH25
Medtr5g014840	EPIDERMAL PATTERNING FACTOR-like protein 2
Medtr5g015280	Profilin
Medtr5g016930	F-box protein At5g67140
Medtr5g017580	Unknown Protein
Medtr5g017770	Unknown Protein
Medtr5g018260	Truncated PIF-like orf1
Medtr5g018590	Unknown Protein
Medtr5g018610	Unknown Protein
Medtr5g019030	Pentatricopeptide repeat-containing protein At5g66631
Medtr5g019710	Helicase-like protein
Medtr5g020180	Unknown Protein
Medtr5g020340	CST complex subunit STN1
Medtr5g020510	Zinc finger-homeodomain protein 1
Medtr5g020690	Transmembrane protein 53-B
Medtr5g021780	Unknown Protein
Medtr5g021790	Wall-associated receptor kinase 4
Medtr5g023320	Unknown Protein
Medtr5g023340	Unknown Protein
Medtr5g023350	Unknown Protein
Medtr5g023370	Unknown Protein
Medtr5g023390	Unknown Protein
Medtr5g023460	Unknown Protein
Medtr5g023470	Unknown Protein
Medtr5g023530	Unknown Protein
Medtr5g023550	Unknown Protein
Medtr5g023580	Unknown Protein
Medtr5g023600	Unknown Protein
Medtr5g023650	Unknown Protein
Medtr5g024200	Nucleoside-triphosphatase C1orf57 homolog
Medtr5g024410	Kinase-like protein
Medtr5g024420	LRR receptor-like serine/threonine-protein kinase EFR
Medtr5g025190	JmjC domain-containing protein 7
Medtr5g025200	Pentatricopeptide repeat-containing protein At1g31790
Medtr5g025350	Unknown Protein
Medtr5g025380	Unknown Protein
Medtr5g025670	Unknown Protein
Medtr5g027000	Calmodulin-like protein 3
Medtr5g027010	Unknown Protein
Medtr5g027420	Unknown Protein
Medtr5g027780	Unknown Protein
Medtr5g028280	Unknown Protein
Medtr5g028520	Unknown Protein
Medtr5g029320	Homeobox-leucine zipper protein ROC3
Medtr5g029540	Unknown Protein
Medtr5g030750	Unknown Protein
Medtr5g031030	Lectin
Medtr5g031090	Lectin
Medtr5g032210	GPI ethanolamine phosphate transferase 2
Medtr5g033200	F-box/FBD/LRR-repeat protein At5g56420
Medtr5g033980	Unknown Protein
Medtr5g034890	Pentatricopeptide repeat-containing protein At4g21880, mitochondrial
Medtr5g035060	Unknown Protein
Medtr5g035450	Cc-nbs-lrr resistance protein
Medtr5g035510	Unknown Protein
Medtr5g035800	Zinc finger protein 6
Medtr5g036080	Matrix metalloprotease 1
Medtr5g037050	Unknown Protein
Medtr5g037390	Glutathione S-transferase 3
Medtr5g037490	Blight resistance protein
Medtr5g037560	Unknown Protein
Medtr5g037970	Unknown Protein
Medtr5g038230	Unknown Protein
Medtr5g038260	Unknown Protein
Medtr5g038680	Unknown Protein
Medtr5g038840	Zinc finger MYM-type protein 1
Medtr5g039360	Unknown Protein
Medtr5g040140	Unknown Protein
Medtr5g041070	Unknown Protein
Medtr5g041170	Unknown Protein
Medtr5g041290	50S ribosomal protein L18
Medtr5g041630	Unknown Protein
Medtr5g042040	Uncharacterized mitochondrial protein AtMg00810
Medtr5g042960	Unknown Protein
Medtr5g043410	Unknown Protein
Medtr5g043420	Protein FAR1-RELATED SEQUENCE 11
Medtr5g043580	Unknown Protein
Medtr5g043610	Photosystem I P700 chlorophyll a apoprotein
Medtr5g044110	Unknown Protein
Medtr5g045990	Unknown Protein
Medtr5g047950	Unknown Protein
Medtr5g050460	TO54-2
Medtr5g050490	TO54-2
Medtr5g050690	Protein TAR1
Medtr5g050920	TO54-2
Medtr5g050950	Cytochrome P450 like_TBP
Medtr5g050970	TO54-2
Medtr5g051000	TO54-2
Medtr5g051010	GLP_748_1200_211
Medtr5g051030	TO54-2
Medtr5g051040	RRNA intron-encoded homing endonuclease
Medtr5g051090	Tar1p
Medtr5g051130	TO54-2
Medtr5g051140	TO54-2
Medtr5g051150	TO54-2
Medtr5g051160	Unknown Protein
Medtr5g051170	TO54-2
Medtr5g051190	Cytochrome P450 like_TBP
Medtr5g053400	DNA repair and recombination protein PIF1
Medtr5g053590	Replication protein A1-like
Medtr5g054020	52 kDa repressor of the inhibitor of the protein kinase
Medtr5g055190	Unknown Protein
Medtr5g055880	General transcription factor IIH subunit 5
Medtr5g055890	General transcription factor IIH subunit 5
Medtr5g055990	Unknown Protein
Medtr5g056160	Endonuclease
Medtr5g056180	Endonuclease
Medtr5g056560	Endonuclease
Medtr5g057030	Os06g0517450 protein
Medtr5g057720	Os06g0517450 protein
Medtr5g058330	Unknown Protein
Medtr5g060540	Unknown Protein
Medtr5g061460	Cation proton exchanger
Medtr5g061680	F-box/LRR-repeat protein At1g48400
Medtr5g061990	Otubain
Medtr5g062340	Unknown Protein
Medtr5g063380	30S ribosomal protein S14, chloroplastic
Medtr5g063620	Histone H4
Medtr5g063730	Synaptonemal complex protein 1
Medtr5g063910	Unknown Protein
Medtr5g064140	Unknown Protein
Medtr5g064590	Replication protein A1-like
Medtr5g064610	Unknown Protein
Medtr5g067480	Unknown Protein
Medtr5g067490	F-box/LRR-repeat protein 20
Medtr5g067680	WRKY transcription factor-30
Medtr5g067700	WRKY transcription factor
Medtr5g067810	Unknown Protein
Medtr5g068220	Cysteine-rich receptor-like protein kinase 10
Medtr5g068520	Unknown Protein
Medtr5g068530	Unknown Protein
Medtr5g068600	MutS2 protein
Medtr5g068620	MutS2 protein
Medtr5g068840	Uncharacterized calcium-binding protein At1g02270
Medtr5g068970	Unknown Protein
Medtr5g069620	Retinoblastoma-binding protein 5
Medtr5g069910	Zinc finger MYM-type protein 1
Medtr5g070110	Zinc finger CCCH domain-containing protein 25
Medtr5g071320	DNA-directed RNA polymerase
Medtr5g071420	Os04g0357300 protein
Medtr5g071450	NBS/LRR resistance protein-like protein
Medtr5g071980	Unknown Protein
Medtr5g072950	Unknown Protein
Medtr5g072970	Unknown Protein
Medtr5g073420	F-box/LRR-repeat protein At1g48400
Medtr5g074620	Pseudouridylate synthase
Medtr5g074750	Unknown Protein
Medtr5g075080	CBL-interacting protein kinase 11
Medtr5g075400	Unknown Protein
Medtr5g076480	UPF0497 membrane protein 15
Medtr5g078040	15.7 kDa heat shock protein, peroxisomal
Medtr5g079230	Unknown Protein
Medtr5g079500	Transcription factor bHLH83
Medtr5g080020	Ribosomal RNA large subunit methyltransferase E
Medtr5g080210	Unknown Protein
Medtr5g080490	Shoot gravitropism 2
Medtr5g081070	Unknown Protein
Medtr5g081300	Unknown Protein
Medtr5g081570	Unknown Protein
Medtr5g082780	Unknown Protein
Medtr5g082930	F-box family-3
Medtr5g083380	Unknown Protein
Medtr5g083460	Receptor-like protein kinase RHG1
Medtr5g083690	Polyadenylate-binding protein-interacting protein 2
Medtr5g083710	Unknown Protein
Medtr5g083810	Transcription factor bHLH93
Medtr5g084070	F-box/LRR-repeat protein At3g59200
Medtr5g085990	Unknown Protein
Medtr5g086340	Unknown Protein
Medtr5g086360	Unknown Protein
Medtr5g086410	S-RNase
Medtr5g086740	GRAS family transcription factor
Medtr5g086820	Unknown Protein
Medtr5g087330	ARS-binding protein 1
Medtr5g088530	Unknown Protein
Medtr5g090150	Unknown Protein
Medtr5g091710	Unknown Protein
Medtr5g091910	Hexaprenyldihydroxybenzoate methyltransferase, mitochondrial
Medtr5g092500	Toll interleukin receptor
Medtr5g094600	Unknown Protein
Medtr5g094610	mTERF domain-containing protein 1, mitochondrial
Medtr5g095770	Ycf60-like protein
Medtr5g095980	Unknown Protein
Medtr5g096040	WD repeat-containing protein 85
Medtr5g096480	Pentatricopeptide repeat-containing protein At5g02860
Medtr5g097590	Unknown Protein
Medtr5g098270	Unknown Protein
Medtr5g098300	Unknown Protein
Medtr5g098360	Heat shock protein 101
Medtr5g098450	Unknown Protein
Medtr6g005730	Unknown Protein
Medtr6g006710	Zn-dependent protease with chaperone function
Medtr6g006810	Genomic DNA chromosome 5 P1 clone MNA5
Medtr6g007080	GDSL esterase/lipase At3g27950
Medtr6g008040	Ribosomal protein-like
Medtr6g008110	Disease resistance-like protein GS4-4
Medtr6g012480	Unknown Protein
Medtr6g013170	Lamin-like protein
Medtr6g013730	Unknown Protein
Medtr6g014570	Unknown Protein
Medtr6g014640	Cytokinin-O-glucosyltransferase 2
Medtr6g015070	Unknown Protein
Medtr6g018320	Unknown Protein
Medtr6g021920	Unknown Protein
Medtr6g023120	Unknown Protein
Medtr6g023190	Unknown Protein
Medtr6g023490	Ribosomal protein-like
Medtr6g025340	ATP synthase subunit a chloroplastic
Medtr6g025470	ATP synthase subunit a chloroplastic
Medtr6g025550	Protein FAR1-RELATED SEQUENCE 12
Medtr6g029350	F-box/FBD/LRR-repeat protein At3g52680
Medtr6g036570	Unknown Protein
Medtr6g042880	Unknown Protein
Medtr6g044290	Unknown Protein
Medtr6g044500	Heat stress transcription factor A-5
Medtr6g045450	Unknown Protein
Medtr6g045690	Unknown Protein
Medtr6g046900	Nbs-lrr resistance protein
Medtr6g052370	Glucose-1-phosphate adenylyltransferase
Medtr6g052540	HAT family dimerisation domain containing protein
Medtr6g052630	HAT family dimerisation domain containing protein
Medtr6g055250	Unknown Protein
Medtr6g055670	Chaperonin CPN60-like 1, mitochondrial
Medtr6g057540	Unknown Protein
Medtr6g059330	Peptide chain release factor 2
Medtr6g059460	Unknown Protein
Medtr6g059480	Unknown Protein
Medtr6g059570	Unknown Protein
Medtr6g059580	Unknown Protein
Medtr6g059590	Unknown Protein
Medtr6g059860	Replication factor-a protein 1
Medtr6g060390	Unknown Protein
Medtr6g060440	Unknown Protein
Medtr6g064990	HAT family dimerisation domain containing protein
Medtr6g065100	Pentatricopeptide repeat-containing protein At2g40240, mitochondrial
Medtr6g069210	Zinc finger MYM-type protein 1
Medtr6g069290	Ribosomal protein-like
Medtr6g069830	Unknown Protein
Medtr6g071110	Peroxidase
Medtr6g071190	Homeobox protein knotted-1-like 1
Medtr6g071480	Unknown Protein
Medtr6g071680	Unknown Protein
Medtr6g072060	Unknown Protein
Medtr6g072130	Unknown Protein
Medtr6g075030	Unknown Protein
Medtr6g076340	Disease resistance-like protein GS4B-2
Medtr6g077460	Disease resistance-like protein GS4B-5
Medtr6g078410	NBS-containing resistance-like protein
Medtr6g079010	Resistance-gene protein
Medtr6g079080	Unknown Protein
Medtr6g079630	Chitinase 2
Medtr6g081770	Uncharacterized mitochondrial protein AtMg00810
Medtr6g083800	Pathogenesis-related protein 4b
Medtr6g084020	Unknown Protein
Medtr6g084160	Unknown Protein
Medtr6g084230	Unknown Protein
Medtr6g086350	Unknown Protein
Medtr6g086360	Arabinogalactan peptide 16
Medtr6g086390	Arabinogalactan peptide 16
Medtr6g087530	tRNA
Medtr6g087590	Protein lin-54 homolog
Medtr6g087680	Protein ABIL1
Medtr6g088530	Unknown Protein
Medtr6g088540	Protein lin-54 homolog
Medtr6g088590	tRNA
Medtr6g091160	Photosystem II reaction center protein K
Medtr6g091350	Os07g0102900 protein
Medtr7g005610	CDP-diacylglycerol--glycerol-3-phosphate 3-phosphatidyltransferase
Medtr7g006210	Unknown Protein
Medtr7g006230	Unknown Protein
Medtr7g010910	Starch synthase 1, chloroplastic/amyloplastic
Medtr7g011040	Lipoate protein ligase-like protein
Medtr7g011630	Ethylene-responsive transcription factor 3
Medtr7g012240	tRNA guanosine-2'-O-methyltransferase
Medtr7g012610	tRNA guanosine-2'-O-methyltransferase
Medtr7g012740	LYR motif-containing protein 4
Medtr7g012780	Endoglucanase E1
Medtr7g012870	LYR motif-containing protein 4B
Medtr7g014220	Anthocyanidin 3-O-glucoside-6''-O-malonyltransferase
Medtr7g014710	Unknown Protein
Medtr7g014730	Isoflavonoid malonyl transferase 1
Medtr7g017280	F-box/LRR-repeat protein At3g58980
Medtr7g021330	Uncharacterized mitochondrial protein AtMg00240
Medtr7g021960	Leucine-rich repeat receptor-like protein kinase
Medtr7g022490	Bcl-2-associated athanogene-like protein
Medtr7g022790	Bcl-2-associated athanogene-like protein
Medtr7g022840	Plant-specific domain TIGR01589 family protein
Medtr7g024760	Acetyltransferase
Medtr7g024780	Uncharacterized N-acetyltransferase yoaA
Medtr7g024930	Unknown Protein
Medtr7g025160	Unknown Protein
Medtr7g025210	HAT family dimerisation domain containing protein
Medtr7g025530	Pentatricopeptide repeat-containing protein At4g21880, mitochondrial
Medtr7g025580	Pentatricopeptide repeat-containing protein At4g04790, mitochondrial
Medtr7g026550	Chromatin remodeling complex subunit
Medtr7g026830	BAHD acyltransferase DCR
Medtr7g027530	Homeobox-leucine zipper protein HDG11
Medtr7g027550	5'-adenylylsulfate reductase 2, chloroplastic
Medtr7g031370	Ankyrin repeat domain-containing protein 17
Medtr7g037380	Unknown Protein
Medtr7g037610	Unknown Protein
Medtr7g037900	Unknown Protein
Medtr7g038110	Cytokinin-O-glucosyltransferase 3
Medtr7g045270	Unknown Protein
Medtr7g045430	Unknown Protein
Medtr7g050350	Transcription factor bHLH25
Medtr7g051460	Photosystem I P700 chlorophyll a apoprotein
Medtr7g051470	Photosystem I P700 chlorophyll a apoprotein
Medtr7g054400	Unknown Protein
Medtr7g055630	Unknown Protein
Medtr7g055720	Unknown Protein
Medtr7g055730	Unknown Protein
Medtr7g057180	Unknown Protein
Medtr7g058320	Unknown Protein
Medtr7g058400	Natural resistance-associated macrophage protein 1
Medtr7g058790	Unknown Protein
Medtr7g058920	Pantoate-beta-alanine ligase
Medtr7g060670	DEAD-box ATP-dependent RNA helicase 35
Medtr7g061210	DNA replication licensing factor MCM8
Medtr7g061260	Unknown Protein
Medtr7g065400	Unknown Protein
Medtr7g067300	Unknown Protein
Medtr7g067600	Unknown Protein
Medtr7g067660	Unknown Protein
Medtr7g067690	Unknown Protein
Medtr7g067750	Unknown Protein
Medtr7g067760	DNA-directed RNA polymerase subunit beta'
Medtr7g067880	Unknown Protein
Medtr7g067940	Unknown Protein
Medtr7g067950	Unknown Protein
Medtr7g067970	Unknown Protein
Medtr7g067990	Unknown Protein
Medtr7g068050	Unknown Protein
Medtr7g068070	Unknown Protein
Medtr7g068160	Unknown Protein
Medtr7g069560	DNA-directed RNA polymerase
Medtr7g069740	DELLA protein GAI
Medtr7g069930	Unknown Protein
Medtr7g071510	Zinc finger MYM-type protein 5
Medtr7g071690	Nodule-specific cysteine-rich peptide 310
Medtr7g071710	Unknown Protein
Medtr7g072140	Unknown Protein
Medtr7g072170	Unknown Protein
Medtr7g072260	Unknown Protein
Medtr7g072470	Unknown Protein
Medtr7g072530	Beta-galactosidase
Medtr7g072870	Unknown Protein
Medtr7g074380	Unknown Protein
Medtr7g075120	Unknown Protein
Medtr7g075820	F-box/LRR-repeat protein At3g59200
Medtr7g076000	Unknown Protein
Medtr7g076080	Homeodomain protein
Medtr7g076850	Unknown Protein
Medtr7g079360	Unknown Protein
Medtr7g080030	Seipin
Medtr7g080220	Unknown Protein
Medtr7g080300	Ycf60-like protein
Medtr7g082210	Unknown Protein
Medtr7g082220	Unknown Protein
Medtr7g082500	Ser/Thr protein kinase
Medtr7g082520	Unknown Protein
Medtr7g082590	Non-specific lipid-transfer protein 2
Medtr7g082610	Unknown Protein
Medtr7g082700	Unknown Protein
Medtr7g082730	Unknown Protein
Medtr7g082740	Unknown Protein
Medtr7g082750	Unknown Protein
Medtr7g082970	Unknown Protein
Medtr7g082990	Unknown Protein
Medtr7g083770	Catalytic/ oxidoreductase acting on NADH or NADPH
Medtr7g084260	Unknown Protein
Medtr7g084680	Unknown Protein
Medtr7g085440	Unknown Protein
Medtr7g085960	Anthranilate N-benzoyltransferase protein 2
Medtr7g086040	MtN20 protein
Medtr7g087140	F-box protein SKIP24
Medtr7g087150	F-box protein SKIP24
Medtr7g087160	HAT family dimerisation domain containing protein
Medtr7g087320	HAT family dimerisation domain containing protein
Medtr7g087330	F-box protein SKIP24
Medtr7g087340	F-box protein SKIP24
Medtr7g089470	Unknown Protein
Medtr7g089680	Unknown Protein
Medtr7g089850	Unknown Protein
Medtr7g091260	Unknown Protein
Medtr7g091280	Glycosyltransferase
Medtr7g092170	Unknown Protein
Medtr7g092820	Unknown Protein
Medtr7g092870	Unknown Protein
Medtr7g098950	Unknown Protein
Medtr7g099000	Unknown Protein
Medtr7g099240	HAT family dimerisation domain containing protein
Medtr7g099610	Histone H4
Medtr7g100340	Unknown Protein
Medtr7g100570	Unknown Protein
Medtr7g100700	Unknown Protein
Medtr7g100890	F-box/LRR-repeat protein 17
Medtr7g102150	Beta-D-galactosidase
Medtr7g102340	Unknown Protein
Medtr7g104540	Unknown Protein
Medtr7g104870	Unknown Protein
Medtr7g109280	Unknown Protein
Medtr7g109540	Cytochrome c oxidase subunit 5C
Medtr7g110790	Auxin-responsive protein IAA4
Medtr7g110810	Transcription factor SPATULA
Medtr7g111200	Unknown Protein
Medtr7g111580	Peptide transporter PTR2
Medtr7g113390	DNA polymerase
Medtr7g113450	RNA pseudourine synthase 6, chloroplastic
Medtr7g114890	MtN26 protein
Medtr7g115130	Unknown Protein
Medtr7g116160	PHD-finger family protein expressed
Medtr7g116680	ATP synthase subunit a chloroplastic
Medtr7g116690	Ribosomal protein S2
Medtr7g116700	DNA-directed RNA polymerase
Medtr7g116930	Unknown Protein
Medtr7g117200	WRKY transcription factor 6
Medtr8g005060	Unknown Protein
Medtr8g005730	Aminophospholipid ATPase
Medtr8g006180	Unknown Protein
Medtr8g011390	Somatic embryogenesis receptor kinase 2
Medtr8g013640	Unknown Protein
Medtr8g014580	Protein IQ-DOMAIN 31
Medtr8g014610	Unknown Protein
Medtr8g017850	EPIDERMAL PATTERNING FACTOR-like protein 3
Medtr8g019110	Unknown Protein
Medtr8g020540	Photosystem I P700 chlorophyll a apoprotein
Medtr8g021080	F-box family protein
Medtr8g021110	Unknown Protein
Medtr8g022890	Unknown Protein
Medtr8g022960	Unknown Protein
Medtr8g023130	Unknown Protein
Medtr8g023250	Unknown Protein
Medtr8g023390	Unknown Protein
Medtr8g027290	Unknown Protein
Medtr8g027350	cDNA clone J023022E20 full insert sequence
Medtr8g030730	Protein PAIR1
Medtr8g032270	Methionine adenosyltransferase 2 subunit beta
Medtr8g036800	Unknown Protein
Medtr8g036870	Receptor-like protein kinase 2
Medtr8g037820	Unknown Protein
Medtr8g038460	Histone H4
Medtr8g039580	Helicase-like protein
Medtr8g040220	Unknown Protein
Medtr8g040440	Ribosomal protein-like
Medtr8g040720	Unknown Protein
Medtr8g040760	Uncharacterized acetyltransferase At3g50280
Medtr8g043430	Pre-rRNA-processing protein TSR2 homolog
Medtr8g044720	Disease resistance protein
Medtr8g045450	Ribosomal protein-like
Medtr8g051470	SET domain protein
Medtr8g051510	SET domain protein
Medtr8g056780	Photosystem II reaction center protein Z
Medtr8g057780	Unknown Protein
Medtr8g059750	NADH-dehydrogenase subunit 2
Medtr8g062650	Unknown Protein
Medtr8g062710	Dihydroflavonol-4-reductase
Medtr8g063020	LRR receptor-like serine/threonine-protein kinase ERECTA
Medtr8g063460	Unknown Protein
Medtr8g065870	Unknown Protein
Medtr8g065980	Unknown Protein
Medtr8g066350	Unknown Protein
Medtr8g067410	50S ribosomal protein L11, chloroplastic
Medtr8g067790	Lectin alpha chain
Medtr8g067870	Lectin-like protein
Medtr8g067940	Lectin-like protein
Medtr8g067960	Lectin-like protein
Medtr8g069000	Fasciclin-like arabinogalactan protein 19
Medtr8g070560	Unknown Protein
Medtr8g070630	Membrane-bound transcription factor site-2 protease
Medtr8g071950	LRR receptor-like serine/threonine-protein kinase EFR
Medtr8g072100	Os01g0266300 protein
Medtr8g072220	Unknown Protein
Medtr8g072230	Unknown Protein
Medtr8g072340	Lysosomal Pro-X carboxypeptidase
Medtr8g072370	Cell division cycle protein 123 homolog
Medtr8g073570	Unknown Protein
Medtr8g073660	Protein kinase APK1A, chloroplastic
Medtr8g073790	Protein kinase 2
Medtr8g073900	Syntaxin-112
Medtr8g074090	Acyl coa ligase acetate-coa synthetase-like protein
Medtr8g074380	Unknown Protein
Medtr8g074510	Unknown Protein
Medtr8g074910	Unknown Protein
Medtr8g077490	Unknown Protein
Medtr8g077510	GATA transcription factor 19
Medtr8g078260	Zinc finger MYM-type protein 1
Medtr8g078360	Nod factor receptor protein
Medtr8g079580	LOB domain-containing protein 10
Medtr8g079810	3-ketoacyl-CoA reductase
Medtr8g081460	50S ribosomal protein L16 chloroplastic
Medtr8g083330	Linear gramicidin synthase subunit C
Medtr8g085400	Glucan endo-1 3-beta-glucosidase 4
Medtr8g085420	Glucan endo-1 3-beta-glucosidase 4
Medtr8g085660	Unknown Protein
Medtr8g085830	Unknown Protein
Medtr8g091410	Unknown Protein
Medtr8g092580	Unknown Protein
Medtr8g093340	Protein MKS1
Medtr8g093390	Protein MKS1
Medtr8g094680	AP2 domain-containing protein AP29-like
Medtr8g095710	Far-red impaired response protein-like protein
Medtr8g095900	Unknown Protein
Medtr8g098670	Glutamate--cysteine ligase, chloroplastic
Medtr8g101180	Zinc finger MYM-type protein 1
Medtr8g101480	Unknown Protein
Medtr8g101520	Auxin-induced protein 6B
Medtr8g101940	F-box/kelch-repeat protein At3g06240
Medtr8g101990	Unknown Protein
Medtr8g102880	Unknown Protein
Medtr8g103280	Unknown Protein
Medtr8g103320	Protein lin-54 homolog
Medtr8g103370	Pentatricopeptide repeat-containing protein At2g15820
Medtr8g103520	Unknown Protein
Medtr8g105930	Unknown Protein
Medtr8g105980	T-complex protein 1 subunit delta
Medtr8g106210	Unknown Protein
Medtr8g106400	cDNA clone J065043N22 full insert sequence
Medtr8g106450	Unknown Protein
Medtr8g106680	Unknown Protein
Medtr8g107300	Protein TIFY 5A
