# Supplementary material for: Identifying similar transcripts in a related organism from de Bruijn graphs of RNA-Seq data, with applications to the study of salt and waterlogging tolerance in Melilotus
Source: BMC Genomics. 2019 Jun 6;20(Suppl 5):425. doi: 10.1186/s12864-019-5702-5 (PMC6551239; doi:10.1186/s12864-019-5702-5)
Supplement: Supplementary file 1 — Lists of unique genes that are present in recovered similar transcripts and differentially expressed genes from libraries associated with one condition versus another condition along with significant GO terms recovered from M. albus and M. siculus when our algorithm is applied to A. thaliana and M. truncatula in the 25_3 assembly. (ZIP 101 kb) [file 12864_2019_5702_MOESM1_ESM.zip › Fu_et_al_Supplementary/Ms_At_SWvsC_genes.txt]

Differentially expressed genes recovered from M. siculus in A. thaliana from libraries associated with salt and waterlogging tolerance versus control sorted by q-value
AT3G19050	phragmoplast orienting kinesin 2	0.000628028
AT3G29970	B12D protein	0.000628028
AT5G66230	Chalcone-flavanone isomerase family protein	0.000794454
AT1G27770	autoinhibited Ca2+-ATPase 1	0.00163523
AT3G22840	Chlorophyll A-B binding family protein	0.0020222
AT1G79460	Terpenoid cyclases/Protein prenyltransferases superfamily protein	0.00761076
AT2G22540	K-box region and MADS-box transcription factor family protein	0.00761076
AT4G36220	ferulic acid 5-hydroxylase 1	0.00761076
AT5G51260	HAD superfamily, subfamily IIIB acid phosphatase	0.00761076
AT2G28510	Dof-type zinc finger DNA-binding family protein	0.00782055
