# Supplementary material for: Identifying similar transcripts in a related organism from de Bruijn graphs of RNA-Seq data, with applications to the study of salt and waterlogging tolerance in Melilotus
Source: BMC Genomics. 2019 Jun 6;20(Suppl 5):425. doi: 10.1186/s12864-019-5702-5 (PMC6551239; doi:10.1186/s12864-019-5702-5)
Supplement: Supplementary file 1 — Lists of unique genes that are present in recovered similar transcripts and differentially expressed genes from libraries associated with one condition versus another condition along with significant GO terms recovered from M. albus and M. siculus when our algorithm is applied to A. thaliana and M. truncatula in the 25_3 assembly. (ZIP 101 kb) [file 12864_2019_5702_MOESM1_ESM.zip › Fu_et_al_Supplementary/Ms_At_WvsC_genes.txt]

Differentially expressed genes recovered from M. siculus in A. thaliana from libraries associated with waterlogging tolerance versus control sorted by q-value

AT5G15270	RNA-binding KH domain-containing protein	1.81491e-05
AT1G58170	Disease resistance-responsive (dirigent-like protein) family protein	0.00268763
AT3G17330	evolutionarily conserved C-terminal region 6	0.00268763
AT1G21750	PDI-like 1-1	0.00537157
AT2G01970	Endomembrane protein 70 protein family	0.00537157
AT4G25630	fibrillarin 2	0.00537157
AT4G10750	Phosphoenolpyruvate carboxylase family protein	0.00876915
