# Supplementary material for: Identifying similar transcripts in a related organism from de Bruijn graphs of RNA-Seq data, with applications to the study of salt and waterlogging tolerance in Melilotus
Source: BMC Genomics. 2019 Jun 6;20(Suppl 5):425. doi: 10.1186/s12864-019-5702-5 (PMC6551239; doi:10.1186/s12864-019-5702-5)
Supplement: Supplementary file 1 — Lists of unique genes that are present in recovered similar transcripts and differentially expressed genes from libraries associated with one condition versus another condition along with significant GO terms recovered from M. albus and M. siculus when our algorithm is applied to A. thaliana and M. truncatula in the 25_3 assembly. (ZIP 101 kb) [file 12864_2019_5702_MOESM1_ESM.zip › Fu_et_al_Supplementary/Ma_At_SWvsS_genes.txt]

Differentially expressed genes recovered from M. albus in A. thaliana from libraries associated with salt and waterlogging tolerance versus salt tolerance sorted by q-value
AT3G16770	ethylene-responsiveelement binding protein	4.93233e-09
AT3G14230	relatedto AP2 2	4.93233e-09
AT4G19110	Proteinkinase superfamily protein	7.41617e-07
AT1G17840	white-browncomplex homolog protein 11	7.41617e-07
AT1G22170	Phosphoglyceratemutase family protein	1.16016e-06
AT2G39730	rubiscoactivase	3.52877e-06
AT1G13520	Proteinof unknown function (DUF1262)	1.88831e-05
AT2G45300	RNA3'-terminal phosphate cyclase/enolpyruvate transferase, alpha/beta	3.24713e-05
AT1G77145	Proteinof unknown function (DUF506)	4.72888e-05
AT3G57520	seedimbibition 2	0.00014347
AT1G12780	UDP-D-glucose/UDP-D-galactose4-epimerase 1	0.000167974
AT5G53190	NodulinMtN3 family protein	0.000189348
AT1G64190	6-phosphogluconatedehydrogenase family protein	0.000280466
AT5G64250	Aldolase-typeTIM barrel family protein	0.000292294
AT5G23610	BESTArabidopsis thaliana protein match is: SWITCH1 (TAIR:AT5G51330.1); Has 170 Blast hits to 162 proteins in 36 species: Archae - 3; Bacteria - 6; Metazoa - 6; Fungi - 4; Plants - 117; Viruses - 0; Other Eukaryotes - 34 (source: NCBI BLink).	0.000292294
AT1G64390	glycosylhydrolase 9C2	0.000336319
AT5G27640	translationinitiation factor 3B1	0.000498003
AT1G33590	Leucine-richrepeat (LRR) family protein	0.00049945
AT3G09270	glutathioneS-transferase TAU 8	0.00049945
AT2G41480	Peroxidasesuperfamily protein	0.000647994
AT5G61820	FUNCTIONSIN: molecular_function unknown; INVOLVED IN: biological_process unknown; LOCATED IN: vacuole; EXPRESSED IN: 24 plant structures; EXPRESSED DURING: 15 growth stages; CONTAINS InterPro DOMAIN/s: Stress up-regulated Nod 19 (InterPro:IPR011692); Has 30201 Blast hits to 17322 proteins in 780 species: Archae - 12; Bacteria - 1396; Metazoa - 17338; Fungi - 3422; Plants - 5037; Viruses - 0; Othe…	0.0009508
AT4G26270	phosphofructokinase3	0.00102699
AT3G02550	LOBdomain-containing protein 41	0.00152615
AT1G47271	Cystathioninebeta-synthase (CBS) family protein	0.00181479
AT3G45070	P-loopcontaining nucleoside triphosphate hydrolases superfamily protein	0.00185069
AT1G72280	endoplasmicreticulum oxidoreductins 1	0.00185069
AT2G44480	betaglucosidase 17	0.0019519
AT5G01710	methyltransferases	0.0019519
AT1G17860	Kunitzfamily trypsin and protease inhibitor protein	0.00200238
AT4G20850	tripeptidylpeptidase ii	0.00213374
AT5G25280	serine-richprotein-related	0.00231293
AT4G25810	xyloglucanendotransglycosylase 6	0.00233206
AT2G19330	plantintracellular ras group-related LRR 6	0.00264161
AT2G25490	EIN3-bindingF box protein 1	0.00289407
AT2G17850	Rhodanese/Cellcycle control phosphatase superfamily protein	0.00304681
AT1G68580	agenetdomain-containing protein / bromo-adjacent homology (BAH) domain-containing protein	0.00304681
AT3G20810	2-oxoglutarate(2OG) and Fe(II)-dependent oxygenase superfamily protein	0.0031641
AT3G22370	alternativeoxidase 1A	0.00412577
AT1G75780	tubulinbeta-1 chain	0.00412577
AT5G16940	carbon-sulfurlyases	0.00549064
AT3G18490	Eukaryoticaspartyl protease family protein	0.00559165
AT1G22150	sulfatetransporter 1;3	0.00624215
AT4G18700	CBL-interactingprotein kinase 12	0.00727256
AT5G60920	COBRA-likeextracellular glycosyl-phosphatidyl inositol-anchored protein family	0.00757422
AT5G67360	Subtilasefamily protein	0.00811713
AT5G05320	FAD/NAD(P)-bindingoxidoreductase family protein	0.00839298
AT4G27450	Aluminiuminduced protein with YGL and LRDR motifs	0.00965423
