# Supplementary material for: Identifying similar transcripts in a related organism from de Bruijn graphs of RNA-Seq data, with applications to the study of salt and waterlogging tolerance in Melilotus
Source: BMC Genomics. 2019 Jun 6;20(Suppl 5):425. doi: 10.1186/s12864-019-5702-5 (PMC6551239; doi:10.1186/s12864-019-5702-5)
Supplement: Supplementary file 1 — Lists of unique genes that are present in recovered similar transcripts and differentially expressed genes from libraries associated with one condition versus another condition along with significant GO terms recovered from M. albus and M. siculus when our algorithm is applied to A. thaliana and M. truncatula in the 25_3 assembly. (ZIP 101 kb) [file 12864_2019_5702_MOESM1_ESM.zip › Fu_et_al_Supplementary/Ms_Mt_SWvsS_genes.txt]

Differentially expressed genes recovered from M. siculus in M. truncatula from libraries associated with salt and waterlogging tolerance versus salt tolerance sorted by q-value
Medtr6g031110	Remorin	3.33816e-13
Medtr8g020650	Germin-like protein 9	1.13627e-06
Medtr7g021640	Endochitinase	3.12239e-06
Medtr1g088170	Sucrose synthase	3.12239e-06
Medtr5g055900	SRG1-like protein	4.86014e-06
Medtr5g083170	Ferritin-2, chloroplastic	0.0001149
AC235671_19	Cytochrome P450 monooxygenase	0.000120206
Medtr8g076290	Ferulate 5-hydroxylase	0.000120206
Medtr2g089630	Unknown Protein	0.000125739
Medtr6g059530	Kunitz-type trypsin inhibitor-like 2 protein	0.000125739
Medtr4g123950	Group 3 LEA protein	0.000166377
Medtr7g050870	Pectinesterase	0.000214105
Medtr2g087900	Cellulose synthase-like protein H1	0.00021762
AC233577_25	Unknown Protein	0.000462956
Medtr4g084040	Glutathione S-transferase omega-like 2	0.000482854
Medtr4g094010	White-brown-complex ABC transporter family	0.000590499
Medtr3g096900	Beta-galactosidase	0.000606322
Medtr5g019260	Unknown Protein	0.000698092
AC233100_40	Polygalacturonase inhibiting protein	0.000698092
Medtr8g019110	Unknown Protein	0.000791325
Medtr4g068560	Unknown Protein	0.000829829
Medtr5g035670	Unknown Protein	0.000839676
Medtr7g065770	Early nodulin ENOD18	0.000839676
Medtr5g007390	Unknown Protein	0.000855651
Medtr7g080550	Unknown Protein	0.000855651
Medtr5g013440	Expansin-like protein	0.000904966
Medtr8g102860	Sugar transport protein 14	0.000930015
Medtr5g009370	Protein phosphatase 2C	0.00093545
Medtr3g072170	Unknown Protein	0.000946668
Medtr7g082760	Unknown Protein	0.000983211
Medtr2g042330	Aldehyde dehydrogenase family 7 member A1	0.000983211
Medtr6g078280	Miraculin	0.00101619
Medtr6g078140	Pathogen-inducible trypsin-inhibitor-like protein	0.00101619
Medtr7g068380	Vacuolar cation/proton exchanger 3	0.00106045
Medtr2g096670	p-hydroxybenzoic acid efflux pump subunit aaeB	0.00122348
Medtr2g008120	Histidine decarboxylase	0.00137185
Medtr8g023060	Unknown Protein	0.00138536
Medtr2g014960	Somatic embryogenesis receptor-like kinase 1	0.00138536
Medtr1g089860	Unknown Protein	0.00144596
Medtr2g038380	Leucine-rich repeat-containing protein 40	0.00158751
Medtr3g089940	Alcohol dehydrogenase 1	0.00162239
Medtr8g041390	Auxin-induced protein 5NG4	0.00214677
AC235674_15	Low-temperature-induced 65 kDa protein	0.0025692
Medtr4g021210	Ribulose bisphosphate carboxylase/oxygenase activase 1, chloroplastic	0.0025692
Medtr8g011560	70 kDa peptidyl-prolyl isomerase	0.00282912
Medtr3g085570	F-box family protein	0.00303437
Medtr8g093560	Cysteine desulfurase	0.00314983
Medtr1g102130	Serine carboxypeptidase-like 45	0.00315309
Medtr8g032320	Elicitor-responsive protein 3	0.00363124
Medtr8g022130	Potassium transporter 5	0.00363124
Medtr6g014480	Phosphorylase	0.00363124
Medtr1g061890	Chilling-induced protein	0.00374606
Medtr6g013210	30S ribosomal protein S28e	0.00383887
Medtr2g048900	Endoplasmic oxidoreductin-1	0.00384378
Medtr8g045890	Embryonic abundant protein-like	0.00424221
Medtr3g060660	Protein PLASTID MOVEMENT IMPAIRED 2	0.00429144
Medtr8g076020	Unknown Protein	0.00448237
Medtr5g083910	Cysteine-rich receptor-like protein kinase 10	0.00452662
Medtr5g037960	Unknown Protein	0.00457045
Medtr7g089970	Ferredoxin-dependent glutamate synthase 1, chloroplastic	0.00457045
Medtr1g079140	F-box protein PP2-B1	0.00466563
Medtr3g030260	Unknown Protein	0.00466563
Medtr7g080810	Probably inactive leucine-rich repeat receptor-like protein kinase At5g48380	0.00563226
Medtr2g099950	Beta-fructofuranosidase, cell wall isozyme	0.00567026
Medtr8g079220	Heavy metal P-type ATPase	0.00646131
Medtr4g091590	18.2 kDa class I heat shock protein	0.00656596
Medtr5g088900	Pentatricopeptide repeat-containing protein At3g02650, mitochondrial	0.00657564
Medtr4g118640	1-deoxy-D-xylulose 5-phosphate synthase 1	0.00657564
Medtr2g062660	Myosin XI-F	0.0068788
Medtr1g044450	Ubiquitin carboxyl-terminal hydrolase 12	0.00736137
Medtr3g031750	Cc-nbs-lrr resistance protein	0.00739297
Medtr8g088860	Glutelin type-A 2	0.00739297
Medtr1g088620	Universal stress protein	0.00774503
Medtr5g074970	Peroxidase 3	0.00788865
Medtr5g023660	DNA	0.00799958
AC235753_1	Cysteine proteinase	0.00842798
Medtr5g043110	Exosome complex exonuclease RRP40	0.00880077
Medtr4g079760	Transcription factor bHLH30	0.00917994
Medtr1g084920	Unknown Protein	0.00917994
Medtr4g101760	Pectinesterase/pectinesterase inhibitor 3	0.0094527
Medtr3g065490	THO complex subunit 4	0.009531
Medtr3g008960	Glucan 1,3-beta-glucosidase	0.00954068
Medtr8g032090	ABC transporter family protein	0.00954068
Medtr1g015650	MTD1	0.00963172
