# Supplementary material for: Identifying similar transcripts in a related organism from de Bruijn graphs of RNA-Seq data, with applications to the study of salt and waterlogging tolerance in Melilotus
Source: BMC Genomics. 2019 Jun 6;20(Suppl 5):425. doi: 10.1186/s12864-019-5702-5 (PMC6551239; doi:10.1186/s12864-019-5702-5)
Supplement: Supplementary file 1 — Lists of unique genes that are present in recovered similar transcripts and differentially expressed genes from libraries associated with one condition versus another condition along with significant GO terms recovered from M. albus and M. siculus when our algorithm is applied to A. thaliana and M. truncatula in the 25_3 assembly. (ZIP 101 kb) [file 12864_2019_5702_MOESM1_ESM.zip › Fu_et_al_Supplementary/Ms_At_unique_terms.txt]

Significant GO terms recovered from M. siculus but not from M. albus in A. thaliana
GOID	GO:0080167
TERM	response to karrikin
P-VALUE	1.74895934009628e-09
CORRECTED P-VALUE	5.71035224541436e-06
NUM_ANNOTATIONS	112 (of 128)
ANNOTATED_GENES	AT4G13510, AT5G63810, AT5G57710, AT4G31870, AT3G52930, AT5G08640, AT3G60290, AT1G61890, AT3G47600, AT1G70000, AT1G17200, AT5G48500, AT5G02270, AT1G25520, AT5G62680, AT5G08050, AT2G41040, AT3G02870, AT3G13790, AT2G34650, AT5G48540, AT2G37040, AT3G02910, AT2G39980, AT5G05600, AT4G39070, AT2G16660, AT5G64620, AT5G20250, AT5G51810, AT1G53070, AT3G21090, AT5G53660, AT1G61800, AT5G11260, AT2G29980, AT3…
GOID	GO:0009141
TERM	nucleoside triphosphate metabolic process
P-VALUE	3.96140339876844e-08
CORRECTED P-VALUE	0.000129339820969789
NUM_ANNOTATIONS	59 (of 63)
ANNOTATED_GENES	AT3G28380, AT4G28620, AT3G18524, AT1G51650, AT4G28630, AT4G25450, AT3G28360, AT1G10680, AT5G47040, AT4G25960, AT1G28010, AT2G21410, AT2G33040, ATCG00130, AT1G31930, AT3G08560, AT4G34390, AT2G36910, AT5G58270, ATMG00640, AT5G26860, AT4G39080, ATCG00120, AT4G35520, AT3G23890, AT3G55320, AT3G05780, ATCG00150, AT2G23460, AT3G10690, AT3G28345, AT1G15700, AT5G04130, AT3G10270, AT3G28860, AT3G28415, ATM…
GOID	GO:0009144
TERM	purine nucleoside triphosphate metabolic process
P-VALUE	5.81680303043748e-08
CORRECTED P-VALUE	0.000189918618943784
NUM_ANNOTATIONS	58 (of 62)
ANNOTATED_GENES	AT3G28380, AT4G28620, AT3G18524, AT1G51650, AT4G28630, AT4G25450, AT3G28360, AT1G10680, AT5G47040, AT4G25960, AT1G28010, AT2G21410, AT2G33040, ATCG00130, AT1G31930, AT3G08560, AT4G34390, AT2G36910, AT5G58270, ATMG00640, AT5G26860, AT4G39080, ATCG00120, AT4G35520, AT3G23890, AT3G55320, AT3G05780, ATCG00150, AT2G23460, AT3G10690, AT3G28345, AT1G15700, AT5G04130, AT3G10270, AT3G28860, AT3G28415, ATM…
GOID	GO:0042793
TERM	transcription from plastid promoter
P-VALUE	6.16895001860445e-08
CORRECTED P-VALUE	0.000201416218107435
NUM_ANNOTATIONS	66 (of 72)
ANNOTATED_GENES	AT2G04270, AT5G51100, AT3G50820, AT4G39460, AT1G12410, AT5G36170, AT3G23700, AT2G34860, AT1G62750, AT5G07020, AT5G51110, AT1G69200, AT2G34640, AT1G63680, AT3G01480, AT1G11870, AT2G20890, AT5G45390, AT5G65220, AT5G58140, AT3G47450, AT3G62910, AT1G32500, AT2G45770, AT3G60370, AT3G25690, AT3G10670, AT1G74850, AT2G01110, AT5G44190, AT3G48500, AT3G63490, AT5G50920, AT2G27680, AT2G28800, AT5G12130, AT1…
GOID	GO:0009123
TERM	nucleoside monophosphate metabolic process
P-VALUE	6.20402621307701e-08
CORRECTED P-VALUE	0.000202561455856964
NUM_ANNOTATIONS	62 (of 67)
ANNOTATED_GENES	AT3G28380, AT1G16350, AT4G28620, AT5G40870, AT3G57610, AT3G18524, AT2G38280, AT5G26667, AT1G51650, AT4G28630, AT4G25450, AT3G28360, AT1G10680, AT5G47040, AT4G25960, AT2G21410, AT1G28010, AT2G33040, ATCG00130, AT3G08560, AT1G79470, AT2G36910, AT5G58270, AT2G05140, ATMG00640, AT3G27190, AT5G26860, AT4G39080, ATCG00120, AT4G35520, AT3G23890, AT3G55320, AT3G05780, ATCG00150, AT3G10690, AT3G28345, AT1…
GOID	GO:0009161
TERM	ribonucleoside monophosphate metabolic process
P-VALUE	6.20402621307701e-08
CORRECTED P-VALUE	0.000202561455856964
NUM_ANNOTATIONS	62 (of 67)
ANNOTATED_GENES	AT3G28380, AT1G16350, AT4G28620, AT5G40870, AT3G57610, AT3G18524, AT2G38280, AT5G26667, AT1G51650, AT4G28630, AT4G25450, AT3G28360, AT1G10680, AT5G47040, AT4G25960, AT2G21410, AT1G28010, AT2G33040, ATCG00130, AT3G08560, AT1G79470, AT2G36910, AT5G58270, AT2G05140, ATMG00640, AT3G27190, AT5G26860, AT4G39080, ATCG00120, AT4G35520, AT3G23890, AT3G55320, AT3G05780, ATCG00150, AT3G10690, AT3G28345, AT1…
GOID	GO:0045596
TERM	negative regulation of cell differentiation
P-VALUE	8.30868838520637e-08
CORRECTED P-VALUE	0.000271278675776988
NUM_ANNOTATIONS	69 (of 76)
ANNOTATED_GENES	AT2G27230, AT4G27010, AT4G28980, AT1G43700, AT2G46920, AT5G43810, AT1G70560, AT5G13480, AT1G79840, AT5G65510, AT5G13290, AT1G03770, AT2G41620, AT1G69120, AT4G28200, AT4G35050, AT1G80680, AT2G22540, AT5G63780, AT5G11260, AT2G20140, AT2G27990, AT1G17920, AT5G49020, AT2G45660, AT3G61150, AT4G31120, AT1G19050, AT5G55300, AT2G44950, AT4G13750, AT5G60910, AT4G15880, AT1G62360, AT5G23150, AT5G17270, AT5…
GOID	GO:0006997
TERM	nucleus organization
P-VALUE	1.08928140365315e-07
CORRECTED P-VALUE	0.000355650378292752
NUM_ANNOTATIONS	79 (of 89)
ANNOTATED_GENES	AT2G35940, AT1G54380, AT5G56210, AT1G57820, AT5G27450, AT4G33050, AT2G28600, AT5G28540, AT5G51600, AT5G51280, AT5G17020, AT5G04990, AT4G37890, AT5G51290, AT4G28200, AT4G14040, AT1G13220, AT2G20490, AT3G03110, AT3G62210, AT3G12270, AT3G10000, AT5G39950, AT1G67230, AT4G31180, AT3G05530, AT1G59730, AT2G34260, AT3G56990, AT1G69880, AT1G63470, AT3G50960, AT1G07960, AT2G16440, AT2G41500, AT3G10730, AT2…
GOID	GO:0009199
TERM	ribonucleoside triphosphate metabolic process
P-VALUE	1.25022386244724e-07
CORRECTED P-VALUE	0.000408198091089022
NUM_ANNOTATIONS	56 (of 60)
ANNOTATED_GENES	AT3G28380, AT4G28620, AT3G18524, AT1G51650, AT4G28630, AT4G25450, AT3G28360, AT1G10680, AT5G47040, AT4G25960, AT1G28010, AT2G21410, AT2G33040, ATCG00130, AT1G31930, AT3G08560, AT4G34390, AT2G36910, AT5G58270, ATMG00640, AT5G26860, AT4G39080, AT4G35520, AT3G23890, AT3G55320, AT3G05780, AT2G23460, AT3G10690, AT3G28345, AT1G15700, AT5G04130, AT3G10270, AT3G28860, AT3G28415, ATMG00410, AT4G24580, ATC…
GOID	GO:0009205
TERM	purine ribonucleoside triphosphate metabolic process
P-VALUE	1.25022386244724e-07
CORRECTED P-VALUE	0.000408198091089022
NUM_ANNOTATIONS	56 (of 60)
ANNOTATED_GENES	AT3G28380, AT4G28620, AT3G18524, AT1G51650, AT4G28630, AT4G25450, AT3G28360, AT1G10680, AT5G47040, AT4G25960, AT1G28010, AT2G21410, AT2G33040, ATCG00130, AT1G31930, AT3G08560, AT4G34390, AT2G36910, AT5G58270, ATMG00640, AT5G26860, AT4G39080, AT4G35520, AT3G23890, AT3G55320, AT3G05780, AT2G23460, AT3G10690, AT3G28345, AT1G15700, AT5G04130, AT3G10270, AT3G28860, AT3G28415, ATMG00410, AT4G24580, ATC…
GOID	GO:0007126
TERM	meiotic nuclear division
P-VALUE	1.35079861675351e-07
CORRECTED P-VALUE	0.000441035748370022
NUM_ANNOTATIONS	174 (of 217)
ANNOTATED_GENES	AT1G27900, AT3G09360, AT1G79050, AT5G37680, AT5G18950, AT3G18524, AT5G08110, AT3G19210, AT4G38780, AT3G22780, AT2G03430, AT2G06210, AT3G13170, AT1G50140, AT5G60040, AT4G21270, AT2G38440, AT5G51330, AT5G01310, AT3G58210, AT1G67690, AT1G03770, AT5G65180, AT3G61140, AT5G12260, AT3G02680, AT3G23890, AT5G19310, AT1G15480, AT3G49860, AT3G27730, AT5G65460, AT1G21700, AT4G02070, AT5G10940, AT3G63110, AT2…
GOID	GO:0042732
TERM	D-xylose metabolic process
P-VALUE	1.60466330429326e-07
CORRECTED P-VALUE	0.00052392256885175
NUM_ANNOTATIONS	35 (of 35)
ANNOTATED_GENES	AT4G26650, AT3G07790, AT4G36630, AT2G28760, AT1G50730, AT3G02710, AT5G61760, AT5G44740, AT5G07370, AT3G53520, AT1G12730, AT3G46060, AT5G58700, AT3G59920, AT3G51460, AT3G17940, AT2G47650, AT2G22475, AT4G25360, AT1G14830, AT5G59290, AT4G28540, AT5G15490, AT2G05320, AT3G46440, AT3G54130, AT4G31340, AT1G76260, AT1G63110, AT3G04080, AT4G02030, AT3G07140, AT3G62830, AT1G07110, AT5G17770
GOID	GO:0009126
TERM	purine nucleoside monophosphate metabolic process
P-VALUE	1.89036589376462e-07
CORRECTED P-VALUE	0.00061720446431415
NUM_ANNOTATIONS	59 (of 64)
ANNOTATED_GENES	AT3G28380, AT1G16350, AT4G28620, AT3G57610, AT3G18524, AT2G38280, AT1G51650, AT4G28630, AT4G25450, AT3G28360, AT1G10680, AT5G47040, AT4G25960, AT2G21410, AT1G28010, AT2G33040, ATCG00130, AT3G08560, AT1G79470, AT2G36910, AT5G58270, AT2G05140, ATMG00640, AT5G26860, AT4G39080, ATCG00120, AT4G35520, AT3G23890, AT3G55320, AT3G05780, ATCG00150, AT3G10690, AT3G28345, AT1G15700, AT5G04130, AT2G37690, AT3…
GOID	GO:0009167
TERM	purine ribonucleoside monophosphate metabolic process
P-VALUE	1.89036589376462e-07
CORRECTED P-VALUE	0.00061720446431415
NUM_ANNOTATIONS	59 (of 64)
ANNOTATED_GENES	AT3G28380, AT1G16350, AT4G28620, AT3G57610, AT3G18524, AT2G38280, AT1G51650, AT4G28630, AT4G25450, AT3G28360, AT1G10680, AT5G47040, AT4G25960, AT2G21410, AT1G28010, AT2G33040, ATCG00130, AT3G08560, AT1G79470, AT2G36910, AT5G58270, AT2G05140, ATMG00640, AT5G26860, AT4G39080, ATCG00120, AT4G35520, AT3G23890, AT3G55320, AT3G05780, ATCG00150, AT3G10690, AT3G28345, AT1G15700, AT5G04130, AT2G37690, AT3…
GOID	GO:0045017
TERM	glycerolipid biosynthetic process
P-VALUE	3.32561792108127e-07
CORRECTED P-VALUE	0.00108581425123303
NUM_ANNOTATIONS	157 (of 195)
ANNOTATED_GENES	AT4G18480, AT1G22620, AT3G51520, AT1G28250, AT4G09550, AT2G47590, AT1G54210, AT1G32200, AT1G79990, AT5G24170, AT4G00400, AT5G07960, AT5G55290, AT2G20890, AT1G75020, AT3G13720, AT2G32260, AT3G21260, AT3G18000, AT3G63410, AT3G57650, AT5G06480, AT3G26750, AT4G17790, AT3G45100, AT1G01610, AT2G23780, AT3G03590, AT1G48600, AT1G31800, AT4G17740, AT3G57170, AT3G02660, AT1G26230, AT3G54290, AT1G14030, AT2…
GOID	GO:0072524
TERM	pyridine-containing compound metabolic process
P-VALUE	3.53730700929178e-07
CORRECTED P-VALUE	0.00115493073853377
NUM_ANNOTATIONS	162 (of 202)
ANNOTATED_GENES	AT2G34250, AT3G27240, AT1G65230, AT4G22890, AT2G24090, AT2G20610, AT1G19150, AT5G40760, AT1G16080, AT3G59780, AT3G01480, AT3G16050, AT2G29630, AT5G01410, AT3G04120, AT3G55440, AT2G21280, AT4G38970, AT5G04360, AT3G15360, AT1G24180, AT5G52840, AT5G55810, AT1G08540, AT4G35260, AT3G54050, AT3G27300, AT4G33470, AT5G50250, AT3G03190, AT1G03680, AT5G18660, AT4G36940, AT1G51980, AT3G17930, AT5G13730, AT3…
GOID	GO:0046519
TERM	sphingoid metabolic process
P-VALUE	3.9256753174103e-07
CORRECTED P-VALUE	0.00128173299113446
NUM_ANNOTATIONS	33 (of 33)
ANNOTATED_GENES	AT5G21105, AT3G13620, AT3G06470, AT3G22845, AT2G34980, AT4G39830, AT1G07420, AT2G29390, AT2G22425, AT1G16570, AT1G31830, AT5G05670, AT5G05630, AT3G19260, AT4G22756, AT1G24470, AT3G55360, AT3G06460, AT1G13580, AT1G69640, AT2G39630, AT2G18770, AT5G23670, AT5G64500, AT1G67730, AT5G21100, AT1G08750, AT1G31820, AT2G05755, AT2G46090, AT1G14290, AT4G12110, AT3G25540
GOID	GO:0007131
TERM	reciprocal meiotic recombination
P-VALUE	4.94854071959365e-07
CORRECTED P-VALUE	0.00161569854494733
NUM_ANNOTATIONS	120 (of 145)
ANNOTATED_GENES	AT1G27900, AT1G79050, AT5G37680, AT5G18950, AT3G18524, AT3G19210, AT5G64520, AT4G38780, AT2G01750, AT2G03430, AT2G06210, AT3G13170, AT1G50270, AT1G50140, AT5G60040, AT3G22880, AT2G38440, AT5G51600, AT5G51330, AT5G01310, AT3G58210, AT1G67690, AT1G03770, AT3G19160, AT1G67370, AT5G65180, AT3G61140, AT5G12260, AT2G06510, AT3G02680, AT3G23890, AT1G63990, AT2G32940, AT1G77320, AT2G34710, AT1G15480, AT5…
GOID	GO:0046520
TERM	sphingoid biosynthetic process
P-VALUE	6.13998729729437e-07
CORRECTED P-VALUE	0.00200470585256661
NUM_ANNOTATIONS	32 (of 32)
ANNOTATED_GENES	AT5G05670, AT5G21105, AT3G13620, AT3G06470, AT3G22845, AT2G34980, AT5G05630, AT4G39830, AT4G22756, AT3G19260, AT3G55360, AT1G24470, AT3G06460, AT1G07420, AT1G13580, AT2G39630, AT1G69640, AT5G23670, AT2G18770, AT5G64500, AT5G21100, AT1G67730, AT1G08750, AT2G29390, AT1G31820, AT2G22425, AT1G16570, AT1G31830, AT2G05755, AT4G12110, AT1G14290, AT3G25540
GOID	GO:0042180
TERM	cellular ketone metabolic process
P-VALUE	7.81648524071516e-07
CORRECTED P-VALUE	0.0025520824310935
NUM_ANNOTATIONS	73 (of 83)
ANNOTATED_GENES	AT3G55010, AT1G80360, AT5G63980, AT3G20160, AT4G23660, AT2G22780, AT4G01900, AT1G71230, AT1G23360, AT1G63970, AT1G28380, AT5G08280, AT1G20780, AT1G65770, AT5G57740, AT5G25752, AT1G48320, AT4G32980, AT3G60880, AT3G47450, AT5G33340, AT1G53130, AT5G53920, AT1G29690, AT1G52340, AT2G38040, AT3G63410, AT5G48950, AT2G21940, AT1G17050, AT3G03710, AT1G73805, AT5G26920, AT1G30520, AT3G59410, AT1G12610, AT3…
GOID	GO:0071248
TERM	cellular response to metal ion
P-VALUE	9.40905520950901e-07
CORRECTED P-VALUE	0.00307205652590469
NUM_ANNOTATIONS	37 (of 38)
ANNOTATED_GENES	AT1G66340, AT4G31940, AT3G25190, AT2G27050, AT3G08040, AT2G05830, AT1G02500, AT5G38820, AT5G19790, AT1G76800, AT5G03280, AT1G62380, AT5G23060, AT4G19690, AT1G56160, AT3G20770, AT2G16770, AT5G04950, AT1G49820, AT4G20260, AT3G12900, AT4G35040, AT1G21140, AT1G73730, AT5G56080, AT2G28160, AT3G49700, AT4G01850, AT5G03730, AT4G14030, AT2G22810, AT1G08830, AT5G36890, AT2G19590, AT3G53280, AT4G11280, AT5…
GOID	GO:0006897
TERM	endocytosis
P-VALUE	9.60312275424735e-07
CORRECTED P-VALUE	0.00313541957926176
NUM_ANNOTATIONS	31 (of 31)
ANNOTATED_GENES	AT4G09940, AT1G33900, AT3G11130, AT1G78010, AT5G39500, AT4G16144, AT5G50375, AT3G07960, AT5G25250, AT3G01780, AT4G09950, AT5G42080, AT2G20990, AT1G33970, AT1G59610, AT1G60490, AT3G20290, AT3G08530, AT5G46330, AT4G09930, AT1G33960, AT2G26890, AT5G57960, AT1G30960, AT3G56960, AT4G05520, AT3G47450, AT1G33890, AT2G26820, AT5G13300, AT1G13980
GOID	GO:0035825
TERM	reciprocal DNA recombination
P-VALUE	1.0259377421758e-06
CORRECTED P-VALUE	0.00334968672820397
NUM_ANNOTATIONS	120 (of 146)
ANNOTATED_GENES	AT1G27900, AT1G79050, AT5G37680, AT5G18950, AT3G18524, AT3G19210, AT5G64520, AT4G38780, AT2G01750, AT2G03430, AT2G06210, AT3G13170, AT1G50270, AT1G50140, AT5G60040, AT3G22880, AT2G38440, AT5G51600, AT5G51330, AT5G01310, AT3G58210, AT1G67690, AT1G03770, AT3G19160, AT1G67370, AT5G65180, AT3G61140, AT5G12260, AT2G06510, AT3G02680, AT3G23890, AT1G63990, AT2G32940, AT1G77320, AT2G34710, AT1G15480, AT5…
GOID	GO:0046034
TERM	ATP metabolic process
P-VALUE	1.2073388064941e-06
CORRECTED P-VALUE	0.00394196120320322
NUM_ANNOTATIONS	50 (of 54)
ANNOTATED_GENES	AT3G28380, AT4G28620, AT3G18524, AT1G51650, AT4G28630, AT4G25450, AT3G28360, AT1G10680, AT5G47040, AT4G25960, AT1G28010, AT2G21410, AT2G33040, ATCG00130, AT3G08560, AT2G36910, AT5G58270, ATMG00640, AT5G26860, AT4G39080, AT4G35520, AT3G23890, AT3G55320, AT3G05780, AT3G10690, AT3G28345, AT1G15700, AT5G04130, AT3G10270, AT3G28860, AT3G28415, ATMG00410, ATCG00480, AT1G27940, AT3G24495, AT4G02070, AT4…
GOID	GO:0045132
TERM	meiotic chromosome segregation
P-VALUE	1.38312089634254e-06
CORRECTED P-VALUE	0.00451588972655839
NUM_ANNOTATIONS	99 (of 118)
ANNOTATED_GENES	AT1G27900, AT3G09360, AT5G18950, AT5G08110, AT4G38780, AT2G01750, AT2G03430, AT5G61460, AT3G13170, AT2G36480, AT1G50270, AT1G50140, AT5G06950, AT5G60040, AT5G51330, AT1G01370, AT5G01310, AT3G58210, AT1G03770, AT2G41620, AT1G67370, AT5G65180, AT2G35160, AT2G06510, AT3G02680, AT3G23890, AT1G63990, AT2G32940, AT5G19310, AT3G46960, AT1G15480, AT2G34710, AT5G05560, AT3G27730, AT5G65460, AT4G22970, AT5…
GOID	GO:0010051
TERM	xylem and phloem pattern formation
P-VALUE	1.41371583465869e-06
CORRECTED P-VALUE	0.00461578220016062
NUM_ANNOTATIONS	87 (of 102)
ANNOTATED_GENES	AT5G62710, AT2G27230, AT1G14000, AT3G63300, AT1G05470, AT3G54080, AT1G30490, AT4G32551, AT2G02560, AT3G02210, AT2G20120, AT3G28730, AT1G30330, AT1G27340, AT1G19850, AT5G67200, AT5G43810, AT1G23320, AT2G32010, AT1G70560, AT3G09070, AT5G60690, AT4G36890, AT2G42580, AT3G13510, AT5G58930, AT4G18750, AT2G16640, AT1G79420, AT3G54720, AT2G33860, AT4G36260, AT1G13290, AT1G68060, AT1G48920, AT2G34710, AT2…
GOID	GO:0043647
TERM	inositol phosphate metabolic process
P-VALUE	1.72980044498973e-06
CORRECTED P-VALUE	0.00564779845289147
NUM_ANNOTATIONS	77 (of 89)
ANNOTATED_GENES	AT1G22620, AT1G05470, AT1G29700, AT5G15950, AT1G34120, AT5G04540, AT1G17340, AT5G63700, AT2G43900, AT1G48270, AT3G02870, AT2G31830, AT3G63240, AT2G32010, AT1G71710, AT2G39450, AT1G66330, AT5G04980, AT5G58730, AT5G15910, AT1G07180, AT5G56610, AT5G24120, AT2G41290, AT1G23740, AT3G01060, AT1G76570, AT1G60490, AT2G45990, AT1G07010, AT5G16760, AT4G32770, AT2G37240, AT2G22240, AT2G31380, AT5G67030, AT5…
GOID	GO:0019362
TERM	pyridine nucleotide metabolic process
P-VALUE	1.75144067298766e-06
CORRECTED P-VALUE	0.0057184537973047
NUM_ANNOTATIONS	155 (of 195)
ANNOTATED_GENES	AT2G34250, AT3G27240, AT1G65230, AT4G22890, AT2G24090, AT2G20610, AT1G19150, AT5G40760, AT1G16080, AT3G59780, AT3G01480, AT2G29630, AT5G01410, AT3G04120, AT3G55440, AT2G21280, AT4G38970, AT5G04360, AT3G15360, AT1G24180, AT5G52840, AT5G55810, AT1G08540, AT4G35260, AT3G54050, AT3G27300, AT4G33470, AT5G50250, AT3G03190, AT1G03680, AT5G18660, AT4G36940, AT1G51980, AT3G17930, AT5G13730, AT3G21070, AT5…
GOID	GO:0044770
TERM	cell cycle phase transition
P-VALUE	1.84873765160454e-06
CORRECTED P-VALUE	0.00603612843248884
NUM_ANNOTATIONS	67 (of 76)
ANNOTATED_GENES	AT5G24330, AT1G15570, AT1G71230, AT1G02970, AT3G11520, AT5G11510, AT4G21270, AT3G59550, AT5G51600, AT5G62410, AT2G07690, AT1G01370, AT4G39630, AT3G19590, AT3G23890, AT4G33400, AT3G58650, AT2G31270, AT3G18730, AT5G48310, AT4G34160, AT1G16590, AT4G05190, AT5G49880, AT4G22970, AT5G03415, AT5G14250, AT5G67100, AT2G33560, AT2G32590, AT2G44950, AT1G22920, AT5G56580, AT1G78770, AT3G42660, AT2G28620, AT1…
GOID	GO:0044772
TERM	mitotic cell cycle phase transition
P-VALUE	1.84873765160454e-06
CORRECTED P-VALUE	0.00603612843248884
NUM_ANNOTATIONS	67 (of 76)
ANNOTATED_GENES	AT5G24330, AT1G15570, AT1G71230, AT1G02970, AT3G11520, AT5G11510, AT4G21270, AT3G59550, AT5G51600, AT5G62410, AT2G07690, AT1G01370, AT4G39630, AT3G19590, AT3G23890, AT4G33400, AT3G58650, AT2G31270, AT3G18730, AT5G48310, AT4G34160, AT1G16590, AT4G05190, AT5G49880, AT4G22970, AT5G03415, AT5G14250, AT5G67100, AT2G33560, AT2G32590, AT2G44950, AT1G22920, AT5G56580, AT1G78770, AT3G42660, AT2G28620, AT1…
GOID	GO:0009963
TERM	positive regulation of flavonoid biosynthetic process
P-VALUE	1.89558024916795e-06
CORRECTED P-VALUE	0.00618906951353335
NUM_ANNOTATIONS	86 (of 101)
ANNOTATED_GENES	AT5G04720, AT2G35940, AT3G55470, AT2G36290, AT1G51680, AT4G26090, AT3G18280, AT4G32150, AT4G34230, AT2G28660, AT2G37040, AT1G32640, AT3G21240, AT1G03080, AT1G61740, AT2G40270, AT3G21230, AT3G52800, AT5G47180, AT2G26170, AT2G47890, AT2G05940, AT5G27950, AT4G34050, AT3G57330, AT1G13110, AT1G50740, AT3G27210, AT4G38550, AT3G11820, AT1G76360, AT5G20700, AT4G01070, AT1G17745, AT2G18730, AT5G53370, AT5…
GOID	GO:0009163
TERM	nucleoside biosynthetic process
P-VALUE	2.18612525246165e-06
CORRECTED P-VALUE	0.00713769894928728
NUM_ANNOTATIONS	35 (of 36)
ANNOTATED_GENES	AT5G45940, AT1G16350, AT5G40870, AT2G18250, AT3G57610, AT1G51650, AT1G02500, AT2G21410, AT2G33040, AT1G12350, ATCG00130, AT2G36880, AT3G08560, AT1G79470, AT1G48605, ATMG00640, AT3G27190, AT3G17390, AT1G60440, AT4G39080, AT1G15700, AT1G71100, AT5G03300, AT3G18030, AT2G27490, ATMG00410, ATCG00480, AT4G01850, AT4G04640, ATMG00480, AT4G11150, AT1G28960, AT3G09820, ATCG00470, AT1G64200
GOID	GO:0042455
TERM	ribonucleoside biosynthetic process
P-VALUE	2.18612525246165e-06
CORRECTED P-VALUE	0.00713769894928728
NUM_ANNOTATIONS	35 (of 36)
ANNOTATED_GENES	AT5G45940, AT1G16350, AT5G40870, AT2G18250, AT3G57610, AT1G51650, AT1G02500, AT2G21410, AT2G33040, AT1G12350, ATCG00130, AT2G36880, AT3G08560, AT1G79470, AT1G48605, ATMG00640, AT3G27190, AT3G17390, AT1G60440, AT4G39080, AT1G15700, AT1G71100, AT5G03300, AT3G18030, AT2G27490, ATMG00410, ATCG00480, AT4G01850, AT4G04640, ATMG00480, AT4G11150, AT1G28960, AT3G09820, ATCG00470, AT1G64200
GOID	GO:0051187
TERM	cofactor catabolic process
P-VALUE	2.20068489006916e-06
CORRECTED P-VALUE	0.00718523616607581
NUM_ANNOTATIONS	56 (of 62)
ANNOTATED_GENES	AT5G53350, AT5G45940, AT2G14170, AT1G27320, AT3G14067, AT5G43430, AT5G04900, AT3G19553, AT4G37000, AT2G26670, AT1G20780, AT3G61080, AT1G68830, AT4G11960, AT3G27925, AT2G19810, AT5G05200, AT4G01660, AT2G38800, AT5G04360, AT1G47128, AT5G35750, AT3G54140, AT3G26580, AT5G35970, AT4G31390, AT1G73040, AT3G44880, AT5G13800, AT3G57680, AT1G20560, AT3G01470, AT5G11840, AT1G76570, AT4G22920, AT3G13040, AT1…
GOID	GO:0019321
TERM	pentose metabolic process
P-VALUE	2.45649594576019e-06
CORRECTED P-VALUE	0.00802045926290701
NUM_ANNOTATIONS	44 (of 47)
ANNOTATED_GENES	AT4G26650, AT3G07790, AT5G49650, AT4G36630, AT2G28760, AT5G11670, AT1G50730, AT3G02710, AT5G61760, AT5G44740, AT5G07370, AT3G53520, AT5G40760, AT1G12730, AT4G16130, AT3G46060, AT1G24280, AT5G58700, AT3G59920, AT3G51460, AT1G30620, AT3G17940, AT2G47650, AT2G22475, AT4G25360, AT3G27300, AT1G14830, AT5G59290, AT4G28540, AT5G15490, AT5G13110, AT2G05320, AT5G35790, AT3G46440, AT3G54130, AT4G31340, AT1…
GOID	GO:0009846
TERM	pollen germination
P-VALUE	2.54451225908753e-06
CORRECTED P-VALUE	0.00830783252592079
NUM_ANNOTATIONS	48 (of 52)
ANNOTATED_GENES	AT5G35700, AT5G65930, AT3G56640, AT2G34980, AT5G53180, AT3G10380, AT4G02350, AT4G35460, AT4G38190, AT2G39990, AT1G71880, AT5G07370, AT3G09840, AT5G48230, AT3G55220, AT3G01150, AT4G29460, AT3G07160, AT1G64980, AT5G17020, AT3G56960, AT1G71820, AT2G13680, AT4G26440, AT3G02130, AT1G76850, AT4G29380, AT4G29470, AT3G03110, AT1G08660, AT2G07040, AT5G18280, AT2G33100, AT2G41210, AT2G41110, AT5G23630, AT3…
GOID	GO:0072523
TERM	purine-containing compound catabolic process
P-VALUE	2.54451225908753e-06
CORRECTED P-VALUE	0.00830783252592079
NUM_ANNOTATIONS	48 (of 52)
ANNOTATED_GENES	AT5G45940, AT3G28380, AT5G18860, AT4G28620, AT3G18524, AT3G44110, AT4G28630, AT4G25450, AT3G28360, AT1G10680, AT5G47040, AT4G25960, AT1G28010, AT1G31930, AT4G34390, AT2G36910, AT5G58270, AT5G26860, AT1G05620, AT4G35520, AT3G23890, AT3G55320, AT3G05780, AT2G23460, AT3G10690, AT3G28345, AT5G04130, AT2G36310, AT3G10270, AT3G28860, AT4G04880, AT3G28415, AT4G24580, AT3G24495, AT1G27940, AT4G34890, AT4…
GOID	GO:0006098
TERM	pentose-phosphate shunt
P-VALUE	2.9294061490398e-06
CORRECTED P-VALUE	0.00956451107661494
NUM_ANNOTATIONS	145 (of 182)
ANNOTATED_GENES	AT2G34250, AT3G27240, AT1G65230, AT4G22890, AT2G24090, AT2G20610, AT1G19150, AT5G40760, AT1G16080, AT3G59780, AT3G01480, AT2G29630, AT5G01410, AT3G04120, AT3G55440, AT2G21280, AT4G38970, AT5G04360, AT3G15360, AT1G24180, AT5G52840, AT1G08540, AT4G35260, AT3G54050, AT3G27300, AT4G33470, AT5G50250, AT3G03190, AT1G03680, AT5G18660, AT1G51980, AT3G17930, AT5G13730, AT5G17520, AT4G33010, AT5G61780, AT1…
