# Supplementary material for: Identifying similar transcripts in a related organism from de Bruijn graphs of RNA-Seq data, with applications to the study of salt and waterlogging tolerance in Melilotus
Source: BMC Genomics. 2019 Jun 6;20(Suppl 5):425. doi: 10.1186/s12864-019-5702-5 (PMC6551239; doi:10.1186/s12864-019-5702-5)
Supplement: Supplementary file 1 — Lists of unique genes that are present in recovered similar transcripts and differentially expressed genes from libraries associated with one condition versus another condition along with significant GO terms recovered from M. albus and M. siculus when our algorithm is applied to A. thaliana and M. truncatula in the 25_3 assembly. (ZIP 101 kb) [file 12864_2019_5702_MOESM1_ESM.zip › Fu_et_al_Supplementary/Ms_At_SWvsS_terms.txt]

Significant GO terms recovered from M. siculus in A. thaliana from libraries associated with salt and waterlogging tolerance versus salt tolerance
GOID	GO:0009628
TERM	response to abiotic stimulus
P-VALUE	7.93030385731436e-06
CORRECTED P-VALUE	0.00229185781476385
NUM_ANNOTATIONS	15 (of 2833)
ANNOTATED_GENES	AT2G29500, AT2G39730, AT4G25200, AT4G24210, AT1G51200, AT1G25560, AT1G17860, AT4G37370, AT1G17840, AT3G11410, AT1G75500, AT2G17850, AT4G36220, AT3G22370, AT1G36160
GOID	GO:0006950
TERM	response to stress
P-VALUE	3.2877987621562e-05
CORRECTED P-VALUE	0.00950173842263143
NUM_ANNOTATIONS	17 (of 4030)
ANNOTATED_GENES	AT2G39730, AT4G25200, AT4G24210, AT1G72280, AT4G10270, AT2G29500, AT1G17860, AT1G17840, AT4G37370, AT1G75500, AT3G11410, AT2G17850, AT5G07010, AT1G54320, AT3G22370, AT3G12500, AT1G36160
