# Supplementary material for: Identifying similar transcripts in a related organism from de Bruijn graphs of RNA-Seq data, with applications to the study of salt and waterlogging tolerance in Melilotus
Source: BMC Genomics. 2019 Jun 6;20(Suppl 5):425. doi: 10.1186/s12864-019-5702-5 (PMC6551239; doi:10.1186/s12864-019-5702-5)
Supplement: Supplementary file 1 — Lists of unique genes that are present in recovered similar transcripts and differentially expressed genes from libraries associated with one condition versus another condition along with significant GO terms recovered from M. albus and M. siculus when our algorithm is applied to A. thaliana and M. truncatula in the 25_3 assembly. (ZIP 101 kb) [file 12864_2019_5702_MOESM1_ESM.zip › Fu_et_al_Supplementary/Ms_Mt_SvsC_genes.txt]

Differentially expressed genes recovered from M. siculus in M. truncatula from libraries associated with salt tolerance versus control sorted by q-value
Medtr6g031110	Remorin	4.32937e-12
Medtr4g017030	Germin-like protein subfamily 1 member 7	2.89988e-08
Medtr8g020650	Germin-like protein 9	2.89988e-08
Medtr6g078140	Pathogen-inducible trypsin-inhibitor-like protein	1.86655e-06
Medtr6g078250	Pathogen-inducible trypsin-inhibitor-like protein	1.86655e-06
Medtr6g078260	21 kDa seed protein	1.86655e-06
Medtr6g078280	Miraculin	1.86655e-06
Medtr2g096670	p-hydroxybenzoic acid efflux pump subunit aaeB	3.15347e-06
Medtr1g088170	Sucrose synthase	3.15347e-06
Medtr5g022390	Thiosulfate sulfurtransferase	6.08073e-06
Medtr4g113820	Early nodulin 93 protein	7.61301e-06
Medtr3g072170	Unknown Protein	1.21802e-05
Medtr5g055900	SRG1-like protein	2.25623e-05
Medtr3g077870	Unknown Protein	3.11616e-05
Medtr1g088640	Universal stress protein	3.5953e-05
Medtr1g087200	Universal stress protein A-like protein	3.5953e-05
Medtr1g083950	Universal stress protein A-like protein	3.5953e-05
Medtr5g013440	Expansin-like protein	0.000110445
Medtr8g093560	Cysteine desulfurase	0.000155106
Medtr7g074730	Dihydroflavonol-4-reductase	0.000155106
Medtr3g089940	Alcohol dehydrogenase 1	0.000155106
Medtr5g096820	Alkaline alpha galactosidase I	0.000156293
Medtr4g068560	Unknown Protein	0.000156293
Medtr7g050870	Pectinesterase	0.000156293
Medtr1g088330	Pectinesterase	0.000156293
Medtr2g087900	Cellulose synthase-like protein H1	0.000165314
Medtr5g009370	Protein phosphatase 2C	0.000165314
Medtr4g123950	Group 3 LEA protein	0.000170037
Medtr7g116850	Acidic endochitinase	0.000176017
Medtr7g024890	Unknown Protein	0.000226196
AC233577_25	Unknown Protein	0.000247019
Medtr6g059530	Kunitz-type trypsin inhibitor-like 2 protein	0.000247803
Medtr3g085320	Unknown Protein	0.000259435
Medtr7g021640	Endochitinase	0.000417435
Medtr1g088620	Universal stress protein	0.000417435
AC233100_40	Polygalacturonase inhibiting protein	0.000421458
Medtr8g019110	Unknown Protein	0.000585914
AC235671_19	Cytochrome P450 monooxygenase	0.000629244
Medtr5g037720	Tir-nbs-lrr resistance protein	0.000852929
Medtr7g080780	Transcription factor NAI1	0.00101743
Medtr4g106860	Gonadotropin beta chain	0.00107365
Medtr4g059670	Unknown Protein	0.00107365
Medtr4g101730	Vacuolar-processing enzyme	0.00107938
Medtr3g085570	F-box family protein	0.00108561
Medtr5g037380	Unknown Protein	0.00118588
AC233657_24	Uncharacterized calcium-binding protein At1g02270	0.00127255
CU013530_30	Photosystem I assembly protein Ycf3	0.00137967
Medtr5g023660	DNA	0.00137967
Medtr5g083270	Abscisic acid receptor PYL6	0.00139442
Medtr4g055520	Glucomannan 4-beta-mannosyltransferase 2	0.00150117
Medtr8g098350	Glutamate--cysteine ligase, chloroplastic	0.001739
Medtr2g085360	Unknown Protein	0.00238661
Medtr5g032090	MscS-Like mechanosensitive ion channel MSCL8	0.00279314
Medtr3g046670	Flavonol sulfotransferase-like	0.00295921
Medtr1g089860	Unknown Protein	0.00369441
Medtr1g088080	Ethylene responsive transcription factor 2b	0.00388589
Medtr8g061940	Histone H3	0.00408323
Medtr3g060660	Protein PLASTID MOVEMENT IMPAIRED 2	0.00451697
Medtr2g048900	Endoplasmic oxidoreductin-1	0.00451697
Medtr1g014320	NADP-dependent glyceraldehyde-3-phosphate dehydrogenase	0.00520478
Medtr2g089630	Unknown Protein	0.00520478
Medtr5g037960	Unknown Protein	0.00622704
Medtr3g080860	Unknown Protein	0.00654246
Medtr5g085990	Unknown Protein	0.00671143
Medtr2g005610	Eukaryotic translation initiation factor 3 subunit C	0.00741918
Medtr6g092620	1-aminocyclopropane-1-carboxylate oxidase	0.00741918
Medtr3g109420	2-on-2 hemoglobin	0.00748841
Medtr3g064420	2-succinylbenzoate--CoA ligase	0.00806252
Medtr2g014960	Somatic embryogenesis receptor-like kinase 1	0.00831594
Medtr5g014150	Peptide transporter PTR1	0.00851405
Medtr3g085370	REF/SRPP-like protein At1g67360	0.00869985
Medtr4g021210	Ribulose bisphosphate carboxylase/oxygenase activase 1, chloroplastic	0.00905912
Medtr1g084920	Unknown Protein	0.00951446
Medtr3g071470	Unknown Protein	0.00983608
