# Supplementary material for: Identifying similar transcripts in a related organism from de Bruijn graphs of RNA-Seq data, with applications to the study of salt and waterlogging tolerance in Melilotus
Source: BMC Genomics. 2019 Jun 6;20(Suppl 5):425. doi: 10.1186/s12864-019-5702-5 (PMC6551239; doi:10.1186/s12864-019-5702-5)
Supplement: Supplementary file 1 — Lists of unique genes that are present in recovered similar transcripts and differentially expressed genes from libraries associated with one condition versus another condition along with significant GO terms recovered from M. albus and M. siculus when our algorithm is applied to A. thaliana and M. truncatula in the 25_3 assembly. (ZIP 101 kb) [file 12864_2019_5702_MOESM1_ESM.zip › Fu_et_al_Supplementary/Ma_At_SWvsC_terms.txt]

Significant GO terms recovered from M. albus in A. thaliana from libraries associated with salt and waterlogging tolerance versus control
GOID	GO:0042221
TERM	response to chemical
P-VALUE	6.65365497894806e-16
CORRECTED P-VALUE	2.87437895090556e-13
NUM_ANNOTATIONS	40 (of 3787)
ANNOTATED_GENES	AT3G52930, AT2G39730, AT4G25200, AT3G04720, AT3G51860, AT5G64250, AT5G26340, AT1G23550, AT5G61820, AT1G05680, AT5G06760, AT3G10040, AT3G08720, AT3G02550, AT5G15120, AT3G11410, AT1G18330, AT3G62550, AT5G34850, AT2G21620, AT3G12500, AT4G02280, AT3G09270, AT3G16770, AT4G27450, AT3G18490, AT3G01910, AT4G18020, AT1G10070, AT1G49760, AT1G17860, AT3G14230, AT5G39040, AT1G17840, AT5G19140, AT2G19590, AT1…
GOID	GO:0050896
TERM	response to stimulus
P-VALUE	1.80374358093841e-15
CORRECTED P-VALUE	7.79217226965394e-13
NUM_ANNOTATIONS	51 (of 6617)
ANNOTATED_GENES	AT3G52930, AT2G39730, AT4G25200, AT3G04720, AT1G75780, AT3G51860, AT5G64250, AT1G04300, AT5G26340, AT4G10270, AT1G23550, AT5G61820, AT1G05680, AT5G06760, AT4G20850, AT3G10040, AT3G08720, AT3G02550, AT5G15120, AT3G11410, AT2G15890, AT4G34030, AT1G18330, AT5G25110, AT3G62550, AT5G34850, AT2G21620, AT3G12500, AT4G02280, AT1G72280, AT4G27450, AT3G09270, AT3G16770, AT3G18490, AT3G01910, AT4G18020, AT1…
GOID	GO:0010035
TERM	response to inorganic substance
P-VALUE	1.72586493402136e-13
CORRECTED P-VALUE	7.45573651497229e-11
NUM_ANNOTATIONS	24 (of 1417)
ANNOTATED_GENES	AT4G02280, AT3G52930, AT4G25200, AT3G04720, AT3G09270, AT3G51860, AT3G18490, AT5G64250, AT3G01910, AT5G26340, AT1G05680, AT5G06760, AT1G17860, AT1G49760, AT5G39040, AT3G11410, AT5G19140, AT1G18330, AT2G19590, AT5G52300, AT5G34850, AT2G21620, AT3G12500, AT5G50720
GOID	GO:0006950
TERM	response to stress
P-VALUE	1.22726982237865e-12
CORRECTED P-VALUE	5.30180563267576e-10
NUM_ANNOTATIONS	37 (of 4030)
ANNOTATED_GENES	AT3G52930, AT2G39730, AT4G25200, AT3G04720, AT5G26340, AT4G10270, AT1G05680, AT5G06760, AT3G10040, AT3G08720, AT3G02550, AT5G15120, AT3G11410, AT2G15890, AT4G34030, AT1G18330, AT5G25110, AT5G34850, AT2G21620, AT3G12500, AT4G02280, AT1G72280, AT3G09270, AT3G16770, AT4G27450, AT3G18490, AT1G17745, AT1G17860, AT3G14230, AT1G17840, AT2G19590, AT1G33590, AT5G52300, AT3G22370, AT1G18390, AT3G57520, AT5…
GOID	GO:0010033
TERM	response to organic substance
P-VALUE	1.05124962758173e-11
CORRECTED P-VALUE	4.54139839115309e-09
NUM_ANNOTATIONS	30 (of 2805)
ANNOTATED_GENES	AT4G02280, AT3G52930, AT2G39730, AT3G04720, AT4G27450, AT3G16770, AT3G09270, AT3G18490, AT5G26340, AT1G23550, AT5G61820, AT4G18020, AT1G05680, AT1G10070, AT3G10040, AT3G08720, AT3G02550, AT5G15120, AT1G17840, AT3G11410, AT5G19140, AT1G18330, AT2G19590, AT1G33590, AT3G62550, AT5G52300, AT2G21620, AT1G18390, AT3G12500, AT5G50720
GOID	GO:0009628
TERM	response to abiotic stimulus
P-VALUE	1.34945298428376e-11
CORRECTED P-VALUE	5.82963689210585e-09
NUM_ANNOTATIONS	30 (of 2833)
ANNOTATED_GENES	AT4G02280, AT3G52930, AT2G39730, AT4G25200, AT3G04720, AT1G75780, AT4G27450, AT3G16770, AT3G18490, AT1G04300, AT5G26340, AT1G05680, AT5G06760, AT4G20850, AT3G10040, AT3G08720, AT1G17860, AT3G14230, AT3G02550, AT5G15120, AT1G17840, AT3G11410, AT1G18330, AT1G33590, AT5G52300, AT5G34850, AT3G22370, AT2G21620, AT3G57520, AT5G50720
GOID	GO:1901700
TERM	response to oxygen-containing compound
P-VALUE	1.53780831585016e-11
CORRECTED P-VALUE	6.64333192447268e-09
NUM_ANNOTATIONS	28 (of 2459)
ANNOTATED_GENES	AT4G02280, AT3G52930, AT2G39730, AT4G25200, AT3G04720, AT4G27450, AT3G16770, AT3G18490, AT3G01910, AT5G26340, AT5G61820, AT1G05680, AT5G06760, AT1G10070, AT3G10040, AT3G08720, AT1G17860, AT3G02550, AT5G15120, AT1G17840, AT3G11410, AT2G19590, AT1G33590, AT5G52300, AT2G21620, AT1G18390, AT3G12500, AT5G50720
GOID	GO:0001101
TERM	response to acid
P-VALUE	1.83886868111007e-11
CORRECTED P-VALUE	7.9439127023955e-09
NUM_ANNOTATIONS	23 (of 1604)
ANNOTATED_GENES	AT4G02280, AT2G39730, AT3G04720, AT4G27450, AT3G16770, AT3G18490, AT5G26340, AT5G61820, AT1G05680, AT5G06760, AT3G10040, AT3G08720, AT1G17860, AT3G02550, AT5G15120, AT1G17840, AT3G11410, AT2G19590, AT1G33590, AT5G52300, AT2G21620, AT3G12500, AT5G50720
GOID	GO:0009605
TERM	response to external stimulus
P-VALUE	1.06251260221806e-08
CORRECTED P-VALUE	4.59005444158203e-06
NUM_ANNOTATIONS	23 (of 2224)
ANNOTATED_GENES	AT2G39730, AT3G04720, AT1G75780, AT4G27450, AT3G16770, AT3G51860, AT5G64250, AT1G04300, AT5G61820, AT1G05680, AT1G17745, AT4G20850, AT3G10040, AT3G02550, AT5G15120, AT2G15890, AT4G34030, AT2G19590, AT1G33590, AT5G25110, AT3G62550, AT2G21620, AT3G12500
GOID	GO:0044699
TERM	single-organism process
P-VALUE	2.62362440265964e-08
CORRECTED P-VALUE	1.13340574194897e-05
NUM_ANNOTATIONS	53 (of 10646)
ANNOTATED_GENES	AT3G52930, AT2G39730, AT3G04720, AT1G75780, AT1G12780, AT5G01720, AT3G51860, AT5G64250, AT1G04300, AT5G26340, AT1G23550, AT5G61820, AT1G05680, AT5G67360, AT5G06760, AT2G26230, AT4G20850, AT3G10040, AT3G08720, AT1G71710, AT3G02550, AT5G15120, AT3G11410, AT2G45300, AT2G15890, AT4G34030, AT2G24270, AT2G21620, AT3G12500, AT4G02280, AT1G72280, AT5G65380, AT4G27450, AT3G09270, AT3G16770, AT5G22320, AT4…
GOID	GO:0071229
TERM	cellular response to acid
P-VALUE	6.84991511467174e-08
CORRECTED P-VALUE	2.95916332953819e-05
NUM_ANNOTATIONS	13 (of 730)
ANNOTATED_GENES	AT3G10040, AT2G39730, AT3G08720, AT4G27450, AT3G02550, AT5G15120, AT3G11410, AT1G33590, AT2G19590, AT5G61820, AT5G52300, AT1G05680, AT2G21620
GOID	GO:0010038
TERM	response to metal ion
P-VALUE	7.09256134032941e-08
CORRECTED P-VALUE	3.06398649902231e-05
NUM_ANNOTATIONS	12 (of 604)
ANNOTATED_GENES	AT3G52930, AT4G25200, AT1G49760, AT3G09270, AT5G39040, AT3G51860, AT5G64250, AT1G18330, AT5G19140, AT2G19590, AT5G34850, AT3G12500
GOID	GO:0043207
TERM	response to external biotic stimulus
P-VALUE	9.3948641836492e-08
CORRECTED P-VALUE	4.05858132733646e-05
NUM_ANNOTATIONS	18 (of 1535)
ANNOTATED_GENES	AT2G39730, AT3G04720, AT4G27450, AT3G16770, AT3G51860, AT5G64250, AT5G61820, AT1G17745, AT3G10040, AT3G02550, AT5G15120, AT2G15890, AT4G34030, AT1G33590, AT3G62550, AT5G25110, AT2G21620, AT3G12500
GOID	GO:0051707
TERM	response to other organism
P-VALUE	9.3948641836492e-08
CORRECTED P-VALUE	4.05858132733646e-05
NUM_ANNOTATIONS	18 (of 1535)
ANNOTATED_GENES	AT2G39730, AT3G04720, AT4G27450, AT3G16770, AT3G51860, AT5G64250, AT5G61820, AT1G17745, AT3G10040, AT3G02550, AT5G15120, AT2G15890, AT4G34030, AT1G33590, AT3G62550, AT5G25110, AT2G21620, AT3G12500
GOID	GO:0009607
TERM	response to biotic stimulus
P-VALUE	9.48681419089747e-08
CORRECTED P-VALUE	4.09830373046771e-05
NUM_ANNOTATIONS	18 (of 1536)
ANNOTATED_GENES	AT2G39730, AT3G04720, AT4G27450, AT3G16770, AT3G51860, AT5G64250, AT5G61820, AT1G17745, AT3G10040, AT3G02550, AT5G15120, AT2G15890, AT4G34030, AT1G33590, AT3G62550, AT5G25110, AT2G21620, AT3G12500
GOID	GO:0001666
TERM	response to hypoxia
P-VALUE	2.93856950956198e-07
CORRECTED P-VALUE	0.000126946202813078
NUM_ANNOTATIONS	6 (of 100)
ANNOTATED_GENES	AT4G02280, AT3G10040, AT3G14230, AT4G27450, AT3G02550, AT5G15120
GOID	GO:0036293
TERM	response to decreased oxygen levels
P-VALUE	3.50240688005634e-07
CORRECTED P-VALUE	0.000151303977218434
NUM_ANNOTATIONS	6 (of 103)
ANNOTATED_GENES	AT4G02280, AT3G10040, AT3G14230, AT4G27450, AT3G02550, AT5G15120
GOID	GO:0070482
TERM	response to oxygen levels
P-VALUE	3.70897042822572e-07
CORRECTED P-VALUE	0.000160227522499351
NUM_ANNOTATIONS	6 (of 104)
ANNOTATED_GENES	AT4G02280, AT3G10040, AT3G14230, AT4G27450, AT3G02550, AT5G15120
GOID	GO:0071310
TERM	cellular response to organic substance
P-VALUE	1.09503458908732e-06
CORRECTED P-VALUE	0.00047305494248572
NUM_ANNOTATIONS	15 (of 1261)
ANNOTATED_GENES	AT3G10040, AT2G39730, AT3G08720, AT4G27450, AT3G16770, AT3G02550, AT5G15120, AT3G11410, AT1G33590, AT2G19590, AT5G61820, AT4G18020, AT5G52300, AT1G05680, AT3G12500
GOID	GO:0070887
TERM	cellular response to chemical stimulus
P-VALUE	1.16600361347873e-06
CORRECTED P-VALUE	0.000503713561022813
NUM_ANNOTATIONS	16 (of 1445)
ANNOTATED_GENES	AT2G39730, AT4G27450, AT3G16770, AT5G61820, AT4G18020, AT1G05680, AT3G10040, AT3G08720, AT3G02550, AT5G15120, AT3G11410, AT2G19590, AT1G33590, AT5G52300, AT2G21620, AT3G12500
GOID	GO:0009725
TERM	response to hormone
P-VALUE	1.51669285605617e-06
CORRECTED P-VALUE	0.000655211313816267
NUM_ANNOTATIONS	17 (of 1662)
ANNOTATED_GENES	AT2G39730, AT3G04720, AT3G16770, AT3G18490, AT5G26340, AT5G61820, AT4G18020, AT1G05680, AT3G08720, AT1G17840, AT3G11410, AT1G18330, AT5G19140, AT1G33590, AT5G52300, AT3G12500, AT5G50720
GOID	GO:0007154
TERM	cell communication
P-VALUE	1.68370904875978e-06
CORRECTED P-VALUE	0.000727362309064225
NUM_ANNOTATIONS	19 (of 2073)
ANNOTATED_GENES	AT2G39730, AT1G72280, AT4G27450, AT3G16770, AT5G61820, AT4G18020, AT1G05680, AT3G10040, AT3G08720, AT3G02550, AT5G15120, AT3G11410, AT2G19590, AT1G33590, AT5G52300, AT2G21620, AT3G22370, AT1G18390, AT3G12500
GOID	GO:1901701
TERM	cellular response to oxygen-containing compound
P-VALUE	1.68413056395294e-06
CORRECTED P-VALUE	0.000727544403627668
NUM_ANNOTATIONS	13 (of 969)
ANNOTATED_GENES	AT3G10040, AT2G39730, AT3G08720, AT4G27450, AT3G02550, AT5G15120, AT3G11410, AT1G33590, AT2G19590, AT5G61820, AT5G52300, AT1G05680, AT2G21620
GOID	GO:0009719
TERM	response to endogenous stimulus
P-VALUE	1.79612427777292e-06
CORRECTED P-VALUE	0.000775925687997903
NUM_ANNOTATIONS	18 (of 1879)
ANNOTATED_GENES	AT2G39730, AT3G04720, AT3G16770, AT3G18490, AT5G26340, AT5G61820, AT4G18020, AT1G05680, AT3G08720, AT1G17840, AT3G11410, AT1G18330, AT5G19140, AT1G33590, AT5G52300, AT1G18390, AT3G12500, AT5G50720
GOID	GO:0009414
TERM	response to water deprivation
P-VALUE	1.90136834960767e-06
CORRECTED P-VALUE	0.000821391127030513
NUM_ANNOTATIONS	9 (of 421)
ANNOTATED_GENES	AT4G02280, AT3G18490, AT3G11410, AT5G26340, AT5G52300, AT1G05680, AT2G21620, AT5G06760, AT5G50720
GOID	GO:0009415
TERM	response to water
P-VALUE	2.17577255822978e-06
CORRECTED P-VALUE	0.000939933745155264
NUM_ANNOTATIONS	9 (of 428)
ANNOTATED_GENES	AT4G02280, AT3G18490, AT3G11410, AT5G26340, AT5G52300, AT1G05680, AT2G21620, AT5G06760, AT5G50720
GOID	GO:0006970
TERM	response to osmotic stress
P-VALUE	2.17940095245558e-06
CORRECTED P-VALUE	0.000941501211460809
NUM_ANNOTATIONS	12 (of 835)
ANNOTATED_GENES	AT3G52930, AT3G08720, AT3G04720, AT1G17840, AT3G11410, AT1G18330, AT5G26340, AT5G52300, AT5G34850, AT1G05680, AT5G06760, AT5G50720
GOID	GO:0051704
TERM	multi-organism process
P-VALUE	2.41110754223967e-06
CORRECTED P-VALUE	0.00104159845824754
NUM_ANNOTATIONS	19 (of 2124)
ANNOTATED_GENES	AT2G39730, AT3G04720, AT4G27450, AT3G16770, AT3G51860, AT5G64250, AT5G61820, AT5G22320, AT1G17745, AT3G10040, AT3G02550, AT5G15120, AT2G15890, AT4G34030, AT1G33590, AT5G25110, AT3G62550, AT2G21620, AT3G12500
GOID	GO:0051716
TERM	cellular response to stimulus
P-VALUE	2.92531578736223e-06
CORRECTED P-VALUE	0.00126373642014048
NUM_ANNOTATIONS	22 (of 2811)
ANNOTATED_GENES	AT2G39730, AT4G25200, AT1G72280, AT4G27450, AT3G16770, AT5G61820, AT4G18020, AT1G05680, AT1G17745, AT3G10040, AT3G08720, AT1G17860, AT3G02550, AT5G15120, AT3G11410, AT2G19590, AT1G33590, AT5G52300, AT2G21620, AT3G22370, AT1G18390, AT3G12500
GOID	GO:0007165
TERM	signal transduction
P-VALUE	5.00246307821094e-06
CORRECTED P-VALUE	0.00216106404978713
NUM_ANNOTATIONS	16 (of 1618)
ANNOTATED_GENES	AT2G39730, AT1G72280, AT4G27450, AT3G16770, AT5G61820, AT4G18020, AT3G10040, AT3G08720, AT3G02550, AT5G15120, AT3G11410, AT1G33590, AT5G52300, AT3G22370, AT3G12500, AT1G18390
GOID	GO:0044763
TERM	single-organism cellular process
P-VALUE	6.2270793618854e-06
CORRECTED P-VALUE	0.00269009828433449
NUM_ANNOTATIONS	40 (of 7925)
ANNOTATED_GENES	AT3G52930, AT2G39730, AT1G75780, AT5G01720, AT3G51860, AT5G64250, AT1G23550, AT5G61820, AT1G05680, AT2G26230, AT3G10040, AT1G71710, AT3G08720, AT3G02550, AT5G15120, AT3G11410, AT2G45300, AT4G34030, AT2G21620, AT2G24270, AT3G12500, AT4G02280, AT1G72280, AT3G09270, AT3G16770, AT4G27450, AT5G22320, AT4G18020, AT1G17745, AT1G10070, AT4G26270, AT1G49760, AT3G14230, AT5G39040, AT2G19590, AT2G19330, AT1…
GOID	GO:0044712
TERM	single-organism catabolic process
P-VALUE	6.75482673540875e-06
CORRECTED P-VALUE	0.00291808514969658
NUM_ANNOTATIONS	14 (of 1278)
ANNOTATED_GENES	AT3G52930, AT4G26270, AT1G71710, AT5G01720, AT3G09270, AT5G39040, AT4G34030, AT1G23550, AT1G05680, AT1G17745, AT1G18390, AT3G57520, AT1G10070, AT2G26230
GOID	GO:0044700
TERM	single organism signaling
P-VALUE	1.03289442016678e-05
CORRECTED P-VALUE	0.00446210389512051
NUM_ANNOTATIONS	16 (of 1714)
ANNOTATED_GENES	AT2G39730, AT1G72280, AT4G27450, AT3G16770, AT5G61820, AT4G18020, AT3G10040, AT3G08720, AT3G02550, AT5G15120, AT3G11410, AT1G33590, AT5G52300, AT3G22370, AT3G12500, AT1G18390
GOID	GO:0023052
TERM	signaling
P-VALUE	1.04043445527063e-05
CORRECTED P-VALUE	0.00449467684676913
NUM_ANNOTATIONS	16 (of 1715)
ANNOTATED_GENES	AT2G39730, AT1G72280, AT4G27450, AT3G16770, AT5G61820, AT4G18020, AT3G10040, AT3G08720, AT3G02550, AT5G15120, AT3G11410, AT1G33590, AT5G52300, AT3G22370, AT3G12500, AT1G18390
GOID	GO:0010310
TERM	regulation of hydrogen peroxide metabolic process
P-VALUE	1.15749285810889e-05
CORRECTED P-VALUE	0.00500036914703042
NUM_ANNOTATIONS	6 (of 188)
ANNOTATED_GENES	AT3G10040, AT2G39730, AT1G33590, AT4G27450, AT3G02550, AT5G15120
GOID	GO:0008152
TERM	metabolic process
P-VALUE	1.59122062422023e-05
CORRECTED P-VALUE	0.00687407309663141
NUM_ANNOTATIONS	47 (of 10547)
ANNOTATED_GENES	AT3G52930, AT2G39730, AT4G25200, AT1G75780, AT1G12780, AT5G01720, AT1G22170, AT3G51860, AT5G64250, AT1G23550, AT5G61820, AT1G05680, AT5G67360, AT2G26230, AT4G20850, AT3G10040, AT3G08720, AT1G71710, AT3G02550, AT5G15120, AT2G45300, AT4G34030, AT1G18330, AT1G33540, AT2G24270, AT2G21620, AT4G02280, AT4G27450, AT3G09270, AT3G16770, AT3G18490, AT3G01910, AT1G17745, AT1G10070, AT4G26270, AT1G49760, AT1…
GOID	GO:0014070
TERM	response to organic cyclic compound
P-VALUE	1.78201843313667e-05
CORRECTED P-VALUE	0.00769831963115042
NUM_ANNOTATIONS	11 (of 860)
ANNOTATED_GENES	AT3G10040, AT2G39730, AT3G08720, AT4G27450, AT3G09270, AT3G02550, AT5G15120, AT1G23550, AT1G33590, AT1G05680, AT1G18390
GOID	GO:2000377
TERM	regulation of reactive oxygen species metabolic process
P-VALUE	1.83831436884866e-05
CORRECTED P-VALUE	0.0079415180734262
NUM_ANNOTATIONS	6 (of 204)
ANNOTATED_GENES	AT3G10040, AT2G39730, AT1G33590, AT4G27450, AT3G02550, AT5G15120
GOID	GO:0009620
TERM	response to fungus
P-VALUE	1.87922371420827e-05
CORRECTED P-VALUE	0.00811824644537971
NUM_ANNOTATIONS	9 (of 560)
ANNOTATED_GENES	AT2G39730, AT3G04720, AT5G64250, AT2G15890, AT3G62550, AT5G25110, AT5G61820, AT2G21620, AT3G12500
GOID	GO:0002376
TERM	immune system process
P-VALUE	1.88144261553143e-05
CORRECTED P-VALUE	0.00812783209909579
NUM_ANNOTATIONS	12 (of 1034)
ANNOTATED_GENES	AT3G10040, AT2G39730, AT3G08720, AT3G04720, AT4G27450, AT3G02550, AT5G15120, AT4G34030, AT1G33590, AT1G17745, AT3G12500, AT1G18390
GOID	GO:0009407
TERM	toxin catabolic process
P-VALUE	2.28313362283968e-05
CORRECTED P-VALUE	0.00986313725066742
NUM_ANNOTATIONS	6 (of 212)
ANNOTATED_GENES	AT1G23550, AT5G01720, AT1G05680, AT3G09270, AT1G18390, AT1G10070
GOID	GO:0090487
TERM	secondary metabolite catabolic process
P-VALUE	2.28313362283968e-05
CORRECTED P-VALUE	0.00986313725066742
NUM_ANNOTATIONS	6 (of 212)
ANNOTATED_GENES	AT1G23550, AT5G01720, AT1G05680, AT3G09270, AT1G18390, AT1G10070
