# Supplementary material for: Identifying similar transcripts in a related organism from de Bruijn graphs of RNA-Seq data, with applications to the study of salt and waterlogging tolerance in Melilotus
Source: BMC Genomics. 2019 Jun 6;20(Suppl 5):425. doi: 10.1186/s12864-019-5702-5 (PMC6551239; doi:10.1186/s12864-019-5702-5)
Supplement: Supplementary file 1 — Lists of unique genes that are present in recovered similar transcripts and differentially expressed genes from libraries associated with one condition versus another condition along with significant GO terms recovered from M. albus and M. siculus when our algorithm is applied to A. thaliana and M. truncatula in the 25_3 assembly. (ZIP 101 kb) [file 12864_2019_5702_MOESM1_ESM.zip › Fu_et_al_Supplementary/Ma_At_SWvsS_terms.txt]

Significant GO terms recovered from M. albus in A. thaliana from libraries associated with salt and waterlogging tolerance versus salt tolerance
GOID	GO:0009628
TERM	response to abiotic stimulus
P-VALUE	2.90040455460965e-06
CORRECTED P-VALUE	0.000922328648365869
NUM_ANNOTATIONS	16 (of 2833)
ANNOTATED_GENES	AT4G20850, AT2G39730, AT1G64190, AT1G75780, AT3G14230, AT1G17860, AT4G27450, AT3G16770, AT3G02550, AT5G60920, AT3G18490, AT1G17840, AT1G33590, AT2G17850, AT3G22370, AT3G57520
GOID	GO:0010310
TERM	regulation of hydrogen peroxide metabolic process
P-VALUE	1.07904916891974e-05
CORRECTED P-VALUE	0.00343137635716478
NUM_ANNOTATIONS	5 (of 188)
ANNOTATED_GENES	AT2G39730, AT2G17850, AT1G33590, AT4G27450, AT3G02550
GOID	GO:2000377
TERM	regulation of reactive oxygen species metabolic process
P-VALUE	1.60038539696115e-05
CORRECTED P-VALUE	0.00508922556233647
NUM_ANNOTATIONS	5 (of 204)
ANNOTATED_GENES	AT2G39730, AT2G17850, AT1G33590, AT4G27450, AT3G02550
GOID	GO:0001666
TERM	response to hypoxia
P-VALUE	1.78164825470627e-05
CORRECTED P-VALUE	0.00566564144996594
NUM_ANNOTATIONS	4 (of 100)
ANNOTATED_GENES	AT2G17850, AT3G14230, AT4G27450, AT3G02550
GOID	GO:0036293
TERM	response to decreased oxygen levels
P-VALUE	2.00203404557658e-05
CORRECTED P-VALUE	0.00636646826493351
NUM_ANNOTATIONS	4 (of 103)
ANNOTATED_GENES	AT2G17850, AT3G14230, AT4G27450, AT3G02550
GOID	GO:0070482
TERM	response to oxygen levels
P-VALUE	2.07975763743454e-05
CORRECTED P-VALUE	0.00661362928704185
NUM_ANNOTATIONS	4 (of 104)
ANNOTATED_GENES	AT2G17850, AT3G14230, AT4G27450, AT3G02550
GOID	GO:0007165
TERM	signal transduction
P-VALUE	2.83614472610896e-05
CORRECTED P-VALUE	0.00901894022902648
NUM_ANNOTATIONS	11 (of 1618)
ANNOTATED_GENES	AT2G39730, AT4G18700, AT1G72280, AT4G27450, AT3G16770, AT3G02550, AT2G25490, AT1G33590, AT2G17850, AT5G61820, AT3G22370
