# Supplementary material for: Identifying similar transcripts in a related organism from de Bruijn graphs of RNA-Seq data, with applications to the study of salt and waterlogging tolerance in Melilotus
Source: BMC Genomics. 2019 Jun 6;20(Suppl 5):425. doi: 10.1186/s12864-019-5702-5 (PMC6551239; doi:10.1186/s12864-019-5702-5)
Supplement: Supplementary file 1 — Lists of unique genes that are present in recovered similar transcripts and differentially expressed genes from libraries associated with one condition versus another condition along with significant GO terms recovered from M. albus and M. siculus when our algorithm is applied to A. thaliana and M. truncatula in the 25_3 assembly. (ZIP 101 kb) [file 12864_2019_5702_MOESM1_ESM.zip › Fu_et_al_Supplementary/Ma_Mt_WvsC_genes.txt]

Differentially expressed genes recovered from M. albus in M. truncatula from libraries associated with waterlogging tolerance versus control sorted by q-value
Medtr5g007390	Unknown Protein	5.96921e-14
Medtr7g024890	Unknown Protein	2.69357e-12
Medtr4g123950	Group 3 LEA protein	8.70999e-11
Medtr8g093440	Unknown Protein	1.28783e-10
Medtr8g093560	Cysteine desulfurase	3.66413e-10
Medtr4g094010	White-brown-complex ABC transporter family	4.0763e-09
Medtr6g018270	LOB domain-containing protein 41	4.0763e-09
Medtr7g070470	Unknown Protein	4.3291e-09
Medtr3g072170	Unknown Protein	7.17892e-09
Medtr3g005560	Cellulose synthase	7.17958e-09
Medtr3g085320	Unknown Protein	7.17958e-09
Medtr4g113820	Early nodulin 93 protein	7.32161e-09
Medtr5g079840	Serine/threonine-protein kinase BIK1	2.67454e-08
Medtr3g102400	Cysteine-rich receptor-like protein kinase 40	2.67454e-08
Medtr6g044830	Wall-associated receptor kinase-like 14	2.67454e-08
Medtr3g080860	Unknown Protein	3.0814e-08
Medtr5g029990	Dihydroflavonol-4-reductase	6.81105e-08
Medtr3g031650	Dihydroflavonol reductase	6.81105e-08
Medtr1g088170	Sucrose synthase	2.13052e-07
Medtr4g124660	Sucrose synthase	2.13052e-07
Medtr6g078290	Miraculin	2.34946e-07
Medtr6g078280	Miraculin	2.34946e-07
Medtr6g078260	21 kDa seed protein	2.34946e-07
Medtr6g078250	Pathogen-inducible trypsin-inhibitor-like protein	2.34946e-07
Medtr1g083950	Universal stress protein A-like protein	4.49033e-07
Medtr1g087200	Universal stress protein A-like protein	4.49033e-07
Medtr1g088640	Universal stress protein	4.49033e-07
Medtr4g087160	Unknown Protein	6.53644e-07
Medtr4g021210	Ribulose bisphosphate carboxylase/oxygenase activase 1, chloroplastic	8.62532e-07
Medtr6g042240	Type I inositol-1,4,5-trisphosphate 5-phosphatase 1	8.62532e-07
Medtr5g014090	Type I inositol-1,4,5-trisphosphate 5-phosphatase 2	8.62532e-07
Medtr4g055520	Glucomannan 4-beta-mannosyltransferase 2	9.81422e-07
Medtr3g080190	Endoglucanase 11	1.19854e-06
Medtr5g019260	Unknown Protein	1.29209e-06
Medtr8g023310	Pectinesterase	1.81022e-06
Medtr3g008640	Pectinesterase	1.81022e-06
Medtr7g050980	Pectinesterase 1	1.81022e-06
Medtr8g095330	Serine/threonine-protein kinase	4.55662e-06
Medtr1g013700	CBL-interacting protein kinase 15	4.55662e-06
Medtr3g077870	Unknown Protein	4.64989e-06
Medtr1g061640	Unknown Protein	4.81676e-06
Medtr2g048900	Endoplasmic oxidoreductin-1	5.88066e-06
Medtr1g098460	Ethylene-responsive transcription factor ERF110	5.92191e-06
Medtr1g088080	Ethylene responsive transcription factor 2b	5.92191e-06
Medtr7g045650	Protein SRG1	6.39597e-06
Medtr6g092620	1-aminocyclopropane-1-carboxylate oxidase	6.39597e-06
Medtr4g131180	NADP-dependent glyceraldehyde-3-phosphate dehydrogenase	7.61638e-06
Medtr4g093500	Methylmalonate semialdehyde dehydrogenase	7.61638e-06
Medtr1g026020	Expansin	8.03437e-06
Medtr3g090100	Stearoyl acyl carrier protein desaturase 01	1.20252e-05
Medtr2g092930	Phosphoenolpyruvate carboxylase	1.22324e-05
Medtr4g124190	tRNA-specific adenosine deaminase 2	1.37604e-05
Medtr5g006070	Hexose transporter	1.67809e-05
Medtr1g101030	Tripeptidyl-peptidase 2	1.8718e-05
Medtr4g101630	Acid beta-fructofuranosidase	2.07732e-05
Medtr1g015970	Beta-fructofuranosidase, insoluble isoenzyme 5	2.07732e-05
Medtr7g070390	Disease resistance response protein 206	2.65845e-05
Medtr2g026040	Cysteine proteinase inhibitor 5	2.6747e-05
Medtr3g091010	Trehalose-phosphate phosphatase	2.76211e-05
Medtr3g072500	Auxin-induced protein 5NG4	2.84057e-05
Medtr3g072520	Auxin-induced protein 5NG4	2.84057e-05
Medtr7g080550	Unknown Protein	2.84057e-05
Medtr2g007970	Auxin-induced protein 5NG4	2.84057e-05
Medtr2g035440	Haloacid dehalogenase-like hydrolase domain-containing protein 3	3.2846e-05
Medtr3g104370	MYB transcription factor	4.29376e-05
Medtr2g098520	Beta-glucosidase D4	4.86687e-05
Medtr2g098790	Beta-glucosidase D2	4.86687e-05
Medtr2g098540	Beta-glucosidase D4	4.86687e-05
Medtr3g104930	Subtilisin-type protease	5.61133e-05
Medtr7g081750	Subtilisin-like serine protease	5.61133e-05
AC233577_25	Unknown Protein	6.2115e-05
Medtr5g017850	Peroxidase 1	6.76192e-05
AC235488_1	Peroxidase 3	6.76192e-05
Medtr8g076820	Peroxidase	6.76192e-05
Medtr1g106870	Peroxidase 12	6.76192e-05
Medtr5g074760	Peroxidase	6.76192e-05
Medtr2g029910	Peroxidase	6.76192e-05
Medtr4g127670	Peroxidase 16	6.76192e-05
Medtr6g009440	Prolyl 4-hydroxylase subunit alpha-2	7.36527e-05
Medtr3g088160	Ascorbate peroxidase	7.56035e-05
Medtr3g055450	N22	7.56035e-05
Medtr5g022380	cDNA clone J023012O05 full insert sequence	8.0481e-05
Medtr3g103960	Zinc finger CCCH domain-containing protein 49	0.000111921
Medtr5g081030	Leghemoglobin	0.000115273
Medtr1g011540	Leghemoglobin	0.000115273
Medtr4g017200	Pyruvate decarboxylase isozyme 2	0.000121365
Medtr6g059650	Kunitz-type trypsin inhibitor-like 1 protein	0.000132005
Medtr6g059530	Kunitz-type trypsin inhibitor-like 2 protein	0.000132005
Medtr8g077810	Cytochrome P450 enzyme	0.000179015
Medtr8g020940	Flavonoid 3',5'-hydroxylase	0.000179015
Medtr3g088150	Aldehyde dehydrogenase family 3 member H1	0.000201227
Medtr5g023210	Ganglioside-induced differentiation-associated protein 2	0.000220564
Medtr7g086380	2-aminoethanethiol dioxygenase	0.000224362
Medtr5g064550	2-aminoethanethiol dioxygenase	0.000224362
Medtr4g022570	Vesicle-associated membrane protein 725	0.000228133
Medtr2g027550	Unknown Protein	0.000268129
Medtr3g055570	Calmodulin-like protein 1	0.000285886
Medtr4g087730	Unknown Protein	0.000285886
Medtr6g029250	Unknown Protein	0.000306224
Medtr4g020450	Delta-1-pyrroline-5-carboxylate synthetase	0.000306224
Medtr5g069050	Fructose-bisphosphate aldolase	0.00031241
Medtr5g035690	Unknown Protein	0.00031241
Medtr3g009050	Receptor-like protein kinase 2	0.00031276
Medtr7g098610	Receptor-like protein kinase 2	0.00031276
AC233100_40	Polygalacturonase inhibiting protein	0.00031276
Medtr5g026890	Replication protein A 70 kDa DNA-binding subunit	0.000316344
Medtr2g085200	Serine/threonine-protein kinase cdk9	0.000322023
Medtr3g118390	Endochitinase	0.00037851
Medtr5g026620	Alternative oxidase	0.000383674
Medtr5g010640	Pathogenesis-related thaumatin-like protein	0.000383674
Medtr8g079280	Disease resistance protein	0.000392369
Medtr7g113130	Respiratory burst oxidase homolog protein B	0.000399893
Medtr4g127870	Ribulose bisphosphate carboxylase small chain, chloroplastic	0.00043078
Medtr6g081080	Nbs-lrr resistance protein	0.00044169
Medtr5g022130	Chaperone protein dnaJ 11, chloroplastic	0.000480758
Medtr4g091590	18.2 kDa class I heat shock protein	0.000516069
AC235679_6	Ascorbate oxidase	0.000535863
Medtr3g109420	2-on-2 hemoglobin	0.000574153
Medtr7g075600	Cytochrome P450	0.00058571
Medtr3g058110	Cytochrome P450	0.00058571
Medtr5g099020	Os02g0833100 protein	0.000597861
Medtr5g029910	TPR domain protein	0.000608135
Medtr7g090520	Gibberellin 20 oxidase 3	0.000617481
Medtr4g015080	Peptide transporter PTR1	0.000644709
Medtr8g106010	Mitochondrial import receptor subunit TOM40 homolog 1	0.000647071
Medtr3g065140	Centromere protein V	0.000690788
Medtr8g092720	Histone H3	0.000775048
Medtr5g018540	Unknown Protein	0.000836965
Medtr6g090130	6-phosphofructokinase 2	0.000882949
Medtr4g038440	Caffeic acid 3-O-methyltransferase	0.000892218
Medtr5g023720	Unknown Protein	0.00105853
Medtr7g090560	Unknown Protein	0.00110023
Medtr5g007640	4-coumarate CoA ligase	0.00113382
Medtr5g013770	Unknown Protein	0.00128205
Medtr5g020740	Isoflavone reductase homolog P3	0.00129501
Medtr3g008100	Eugenol synthase 1	0.00129501
Medtr8g018550	Lipoxygenase	0.00141129
Medtr8g018730	Seed lipoxygenase	0.00141129
Medtr7g074060	ZIP transporter	0.00150823
Medtr3g088110	NAC domain protein	0.00167985
AC225526_15	NBS/LRR resistance protein-like protein	0.0017656
Medtr7g038480	NADPH oxidase 1	0.00185541
Medtr7g087090	NADH cytochrome b5 reductase	0.00185541
Medtr8g078660	F-box protein At4g12560	0.00185541
Medtr2g069280	Nodule-specific glycine-rich protein 3A	0.00189017
Medtr4g072990	Pentatricopeptide repeat-containing protein At4g34830, chloroplastic	0.00190041
Medtr5g042450	Pentatricopeptide repeat protein	0.00190159
Medtr7g026230	Actin 4	0.00197272
Medtr1g099800	Unknown Protein	0.00202288
Medtr1g061630	Pyruvate kinase	0.00208581
Medtr3g088040	Photosystem II 22 kDa protein, chloroplastic	0.00212028
Medtr7g102770	Pistil-specific extensin-like protein	0.00236712
Medtr6g031110	Remorin	0.00236712
Medtr1g012020	Protein lin-54 homolog	0.00263929
Medtr4g076430	Glucan endo-1,3-beta-glucosidase	0.00267579
Medtr4g075150	Serine carboxypeptidase-like 34	0.00271858
AC233659_11	Stem-specific protein TSJT1	0.00276859
Medtr8g013680	Aquaporin TIP2-1	0.00279896
Medtr8g095750	Metal transporter	0.00290492
Medtr1g012420	DEAD-box ATP-dependent RNA helicase 15	0.00291086
Medtr1g086180	Unknown Protein	0.00305007
Medtr3g116500	Guanine nucleotide-binding protein subunit beta-1	0.00312261
Medtr5g016370	F-box-like/WD repeat-containing protein TBL1XR1	0.00316198
Medtr7g065210	Protease inhibitor/seed storage/LTP family protein	0.0033792
Medtr5g016450	Unknown Protein	0.00359618
Medtr7g044920	Albumin 1	0.0037194
Medtr5g062770	NBS/LRR resistance protein-like protein	0.00372074
Medtr3g062220	Cc-nbs-lrr resistance protein	0.00372074
Medtr4g032220	AIG1	0.00391454
Medtr4g037660	Unknown Protein	0.00400303
Medtr4g128580	Xyloglucan endotransglucosylase/hydrolase 8	0.00400627
Medtr7g081020	Protein phosphatase 2C	0.00417427
Medtr3g065490	THO complex subunit 4	0.00421342
Medtr2g031050	Unknown Protein	0.00426174
Medtr5g098800	Coproporphyrinogen-III oxidase, chloroplastic	0.00427592
Medtr6g045030	Kinase-like protein	0.00430789
Medtr8g031990		0.00434123
AC235662_2	Reticuline oxidase	0.00434123
Medtr7g084090	Histone-lysine N-methyltransferase, H3 lysine-9 specific SUVH4	0.00434123
Medtr5g064120	RNA-binding protein 38	0.00449534
Medtr5g010520	Unknown Protein	0.0046867
AC233679_4	Basic 7S globulin	0.00471572
Medtr1g017830	Unknown Protein	0.00481907
Medtr7g082570	Unknown Protein	0.00518834
Medtr4g122890	Pectinesterase inhibitor 2	0.00533053
Medtr8g093880	Ankyrin-like protein	0.00561815
Medtr2g027300	Farnesyl pyrophosphate synthase	0.00571359
Medtr2g075300	Lysosomal Pro-X carboxypeptidase	0.00573149
AC225507_31	Unknown Protein	0.00575364
Medtr4g103550	SNF1-related protein kinase regulatory subunit gamma 1	0.00575364
Medtr4g124040	ABC transporter B family member 11	0.00612471
Medtr5g071200	Myrosinase-binding protein-like At1g52030	0.00612471
Medtr1g084920	Unknown Protein	0.00616661
Medtr2g102370	F-box/kelch-repeat protein At1g80440	0.00616661
Medtr4g005880	Phosphoglycerate dehydrogenase	0.00642062
Medtr5g076700	Benzoyl coenzyme A benzyl alcohol benzoyl transferase	0.00743681
Medtr4g028060	Cyclin-U2-1	0.00743681
Medtr3g047140	Lectin	0.00743951
Medtr7g059290	Pectate lyase 1-27	0.00745749
Medtr8g039540	Aspartic proteinase nepenthesin-1	0.00745749
Medtr6g018430	Unknown Protein	0.00745749
Medtr1g098160	Protein GIGANTEA	0.00751754
AC233679_1	Dual-specificity protein phosphatase-like protein	0.00766756
Medtr2g037970	Unknown Protein	0.00770058
Medtr4g128050	Small nuclear ribonucleoprotein F	0.00776022
Medtr3g087950	Gamma-glutamyltransferase	0.00776022
Medtr6g006770	Serine/threonine-protein kinase 4	0.00776022
Medtr4g076030	Unknown Protein	0.00780742
Medtr2g009770	DUF593-containing protein 1	0.00805516
Medtr7g077160	Trypsin inhibitor	0.00811907
Medtr6g086530	BURP domain-containing protein 3	0.00840104
AC235005_16	Cysteine-rich receptor-like protein kinase 29	0.0085912
Medtr4g114380	Xylosyltransferase 1	0.00913814
Medtr7g065160	Protease inhibitor/seed storage/LTP family protein	0.00914772
Medtr2g103170	Unknown Protein	0.00915538
Medtr7g118330	Circadian clock-associated protein 1a	0.00915538
Medtr5g037950	Thioredoxin H2	0.00955304
Medtr1g014190	Protein phosphatase type-2C	0.00965317
Medtr5g031250	Mannitol dehydrogenase	0.00971312
Medtr8g097190	Unknown Protein	0.00988053
