# Supplementary material for: Identifying similar transcripts in a related organism from de Bruijn graphs of RNA-Seq data, with applications to the study of salt and waterlogging tolerance in Melilotus
Source: BMC Genomics. 2019 Jun 6;20(Suppl 5):425. doi: 10.1186/s12864-019-5702-5 (PMC6551239; doi:10.1186/s12864-019-5702-5)
Supplement: Supplementary file 1 — Lists of unique genes that are present in recovered similar transcripts and differentially expressed genes from libraries associated with one condition versus another condition along with significant GO terms recovered from M. albus and M. siculus when our algorithm is applied to A. thaliana and M. truncatula in the 25_3 assembly. (ZIP 101 kb) [file 12864_2019_5702_MOESM1_ESM.zip › Fu_et_al_Supplementary/Ma_At_WvsC_genes.txt]

Differentially expressed genes recovered from M. albus in A. thaliana from libraries associated with waterlogging tolerance versus control sorted by q-value
AT1G77145	Protein of unknown function (DUF506)	1.30306e-09
AT1G17840	white-brown complex homolog protein 11	1.48758e-07
AT1G58170	Disease resistance-responsive (dirigent-like protein) family protein	1.4973e-07
AT3G02550	LOB domain-containing protein 41	1.57431e-07
AT4G10270	Wound-responsive family protein	3.33223e-07
AT2G15890	maternal effect embryo arrest 14	4.98701e-07
AT3G14230	related to AP2 2	4.98701e-07
AT3G16770	ethylene-responsive element binding protein	4.98701e-07
AT1G17860	Kunitz family trypsin and protease inhibitor protein	4.98701e-07
AT2G39730	rubisco activase	2.21853e-06
AT1G23550	similar to RCD one 2	2.40024e-06
AT3G62550	Adenine nucleotide alpha hydrolases-like superfamily protein	2.40024e-06
AT1G18390	Protein kinase superfamily protein	5.01394e-06
AT1G20190	expansin 11	5.01394e-06
AT3G57520	seed imbibition 2	5.01394e-06
AT1G71710	DNAse I-like superfamily protein	5.01394e-06
AT5G25110	CBL-interacting protein kinase 25	6.60438e-06
AT3G10040	sequence-specific DNA binding transcription factors	6.60438e-06
AT5G02230	Haloacid dehalogenase-like hydrolase (HAD) superfamily protein	8.10876e-06
AT1G72280	endoplasmic reticulum oxidoreductins 1	1.1216e-05
AT4G02280	sucrose synthase 3	1.19098e-05
AT3G01910	sulfite oxidase	1.32011e-05
AT2G19590	ACC oxidase 1	1.50351e-05
AT5G08640	flavonol synthase 1	1.50351e-05
AT4G18020	CheY-like two-component responsive regulator family protein	1.8894e-05
AT5G22320	Leucine-rich repeat (LRR) family protein	2.15773e-05
AT5G64570	beta-D-xylosidase 4	2.15773e-05
AT3G13750	beta galactosidase 1	2.15773e-05
AT5G49360	beta-xylosidase 1	2.15773e-05
AT2G28470	beta-galactosidase 8	2.15773e-05
AT1G04300	TRAF-like superfamily protein	3.23672e-05
AT3G52990	Pyruvate kinase family protein	3.26105e-05
AT5G08570	Pyruvate kinase family protein	3.26105e-05
AT4G20850	tripeptidyl peptidase ii	3.37574e-05
AT1G12240	Glycosyl hydrolases family 32 protein	4.49288e-05
AT4G26270	phosphofructokinase 3	4.49288e-05
AT5G26340	Major facilitator superfamily protein	6.62118e-05
AT5G39040	transporter associated with antigen processing protein 2	0.00011437
AT1G68570	Major facilitator superfamily protein	0.000126699
AT5G15120	Protein of unknown function (DUF1637)	0.00013192
AT5G39890	Protein of unknown function (DUF1637)	0.00013192
AT3G22370	alternative oxidase 1A	0.000162931
AT5G47550	Cystatin/monellin superfamily protein	0.000177661
AT4G35750	SEC14 cytosolic factor family protein / phosphoglyceride transfer family protein	0.000182337
AT5G05340	Peroxidase superfamily protein	0.00020004
AT1G05260	Peroxidase superfamily protein	0.00020004
AT2G18980	Peroxidase superfamily protein	0.00020004
AT1G71695	Peroxidase superfamily protein	0.00020004
AT1G47271	Cystathionine beta-synthase (CBS) family protein	0.000224699
AT3G16240	delta tonoplast integral protein	0.000227916
AT4G18910	NOD26-like intrinsic protein 1;2	0.000227916
AT3G28480	Oxoglutarate/iron-dependent oxygenase	0.000227916
AT3G12500	basic chitinase	0.000230626
AT4G33070	Thiamine pyrophosphate dependent pyruvate decarboxylase family protein	0.000251844
AT1G75780	tubulin beta-1 chain	0.000281344
AT2G06025	Acyl-CoA N-acyltransferases (NAT) superfamily protein	0.00028272
AT1G43800	Plant stearoyl-acyl-carrier-protein desaturase family protein	0.000293012
AT5G14720	Protein kinase superfamily protein	0.000333574
AT2G44480	beta glucosidase 17	0.000481248
AT1G61930	Protein of unknown function, DUF584	0.000619734
AT1G68170	nodulin MtN21 /EamA-like transporter family protein	0.000619734
AT4G08300	nodulin MtN21 /EamA-like transporter family protein	0.000619734
AT4G08290	nodulin MtN21 /EamA-like transporter family protein	0.000619734
AT5G22140	FAD/NAD(P)-binding oxidoreductase family protein	0.000749516
AT4G11650	osmotin 34	0.00075948
AT2G45570	cytochrome P450, family 76, subfamily C, polypeptide 2	0.000801443
AT3G52970	cytochrome P450, family 76, subfamily G, polypeptide 1	0.000801443
AT1G44575	Chlorophyll A-B binding family protein	0.000825655
AT3G50660	Cytochrome P450 superfamily protein	0.000960616
AT1G65060	4-coumarate:CoA ligase 3	0.00102237
AT2G21440	RNA-binding (RRM/RBD/RNP motifs) family protein	0.00102237
AT2G24270	aldehyde dehydrogenase 11A3	0.00103968
AT5G16940	carbon-sulfur lyases	0.00105071
AT4G28650	Leucine-rich repeat transmembrane protein kinase family protein	0.00119219
AT5G23210	serine carboxypeptidase-like 34	0.00121711
AT3G23150	Signal transduction histidine kinase, hybrid-type, ethylene sensor	0.00121711
AT1G33540	serine carboxypeptidase-like 18	0.00121711
AT5G19140	Aluminium induced protein with YGL and LRDR motifs	0.00141242
AT1G33590	Leucine-rich repeat (LRR) family protein	0.00177952
AT3G52930	Aldolase superfamily protein	0.0018357
AT4G38400	expansin-like A2	0.00206366
AT5G41700	ubiquitin conjugating enzyme 8	0.00214596
AT5G47060	Protein of unknown function (DUF581)	0.00214596
AT2G23910	NAD(P)-binding Rossmann-fold superfamily protein	0.00214596
AT2G28670	Disease resistance-responsive (dirigent-like protein) family protein	0.00214596
AT1G03475	Coproporphyrinogen III oxidase	0.00217397
AT1G12780	UDP-D-glucose/UDP-D-galactose 4-epimerase 1	0.00217397
AT4G26300	Arginyl-tRNA synthetase, class Ic	0.00217397
AT3G08650	ZIP metal ion transporter family	0.00219024
AT1G13520	Protein of unknown function (DUF1262)	0.00226392
AT5G60390	GTP binding Elongation factor Tu family protein	0.00267094
AT5G20350	Ankyrin repeat family protein with DHHC zinc finger domain	0.00269608
AT5G17770	NADH:cytochrome B5 reductase 1	0.00276325
AT2G20560	DNAJ heat shock family protein	0.00281589
AT3G04720	pathogenesis-related 4	0.00281589
AT5G05320	FAD/NAD(P)-binding oxidoreductase family protein	0.0028855
AT2G19130	S-locus lectin protein kinase family protein	0.00292234
AT4G34830	Pentatricopeptide repeat (PPR) superfamily protein	0.00299933
AT1G75280	NmrA-like negative transcriptional regulator family protein	0.00300686
AT4G34050	S-adenosyl-L-methionine-dependent methyltransferases superfamily protein	0.00315889
AT5G25280	serine-rich protein-related	0.00323359
AT2G01600	ENTH/ANTH/VHS superfamily protein	0.00333598
AT1G03080	kinase interacting (KIP1-like) family protein	0.00336952
AT5G62890	Xanthine/uracil permease family protein	0.00355413
AT5G20740	Plant invertase/pectin methylesterase inhibitor superfamily protein	0.00370155
AT5G38200	Class I glutamine amidotransferase-like superfamily protein	0.00371047
AT3G27170	chloride channel B	0.00371047
AT2G39800	delta1-pyrroline-5-carboxylate synthase 1	0.00372577
AT5G49630	amino acid permease 6	0.0041319
AT1G01060	Homeodomain-like superfamily protein	0.00413285
AT1G80830	natural resistance-associated macrophage protein 1	0.00449019
AT3G61050	Calcium-dependent lipid-binding (CaLB domain) family protein	0.00482279
AT3G09925	Pollen Ole e 1 allergen and extensin family protein	0.00482279
AT5G28050	Cytidine/deoxycytidylate deaminase family protein	0.00482279
AT5G53390	O-acyltransferase (WSD1-like) family protein	0.00486981
AT1G34550	Protein of unknown function (DUF616)	0.00492601
AT5G47770	farnesyl diphosphate synthase 1	0.0052097
AT4G37160	SKU5 similar 15	0.00544066
AT1G51540	Galactose oxidase/kelch repeat superfamily protein	0.0054936
AT5G50740	Heavy metal transport/detoxification superfamily protein	0.0054936
AT1G72330	alanine aminotransferase 2	0.00549464
AT1G17290	alanine aminotransferas	0.00549464
AT5G01720	RNI-like superfamily protein	0.00549464
AT3G51860	cation exchanger 3	0.00549464
AT1G62710	beta vacuolar processing enzyme	0.00551673
AT3G45070	P-loop containing nucleoside triphosphate hydrolases superfamily protein	0.00551673
AT2G29500	HSP20-like chaperones superfamily protein	0.0058251
AT2G28680	RmlC-like cupins superfamily protein	0.0059757
AT5G16110	unknown protein; FUNCTIONS IN: molecular_function unknown; INVOLVED IN: biological_process unknown; LOCATED IN: chloroplast; EXPRESSED IN: 24 plant structures; EXPRESSED DURING: 15 growth stages; BEST Arabidopsis thaliana protein match is: unknown protein (TAIR:AT3G02555.1); Has 133 Blast hits to 133 proteins in 18 species: Archae - 0; Bacteria - 0; Metazoa - 0; Fungi - 0; Plants - 133; Viruses -…	0.0059757
AT3G18490	Eukaryotic aspartyl protease family protein	0.00609947
AT5G60990	DEA(D/H)-box RNA helicase family protein	0.00667923
AT2G16485	nucleic acid binding;zinc ion binding;DNA binding	0.00688185
AT4G34135	UDP-glucosyltransferase 73B2	0.00713781
AT2G22170	Lipase/lipooxygenase, PLAT/LH2 family protein	0.00750884
AT5G42740	Sugar isomerase (SIS) family protein	0.00780942
AT2G26230	uricase / urate oxidase / nodulin 35, putative	0.00780942
AT5G25830	GATA transcription factor 12	0.00804311
AT2G37870	Bifunctional inhibitor/lipid-transfer protein/seed storage 2S albumin superfamily protein	0.00816308
AT1G54060	6B-interacting protein 1-like 1	0.00828291
AT5G66910	Disease resistance protein (CC-NBS-LRR class) family	0.00834258
AT2G15970	cold regulated 413 plasma membrane 1	0.00993948
