# Supplementary material for: Identifying similar transcripts in a related organism from de Bruijn graphs of RNA-Seq data, with applications to the study of salt and waterlogging tolerance in Melilotus
Source: BMC Genomics. 2019 Jun 6;20(Suppl 5):425. doi: 10.1186/s12864-019-5702-5 (PMC6551239; doi:10.1186/s12864-019-5702-5)
Supplement: Supplementary file 1 — Lists of unique genes that are present in recovered similar transcripts and differentially expressed genes from libraries associated with one condition versus another condition along with significant GO terms recovered from M. albus and M. siculus when our algorithm is applied to A. thaliana and M. truncatula in the 25_3 assembly. (ZIP 101 kb) [file 12864_2019_5702_MOESM1_ESM.zip › Fu_et_al_Supplementary/Ma_Mt_SvsC_terms.txt]

Significant GO terms recovered from M. albus in M. truncatula from libraries associated with salt tolerance versus control
GOID	GO:0015669
TERM	gas transport
P-VALUE	1.71055964571005e-05
CORRECTED P-VALUE	0.000273689543313607
NUM_ANNOTATIONS	2 (of 11)
ANNOTATED_GENES	Medtr5g081030, Medtr1g011540
GOID	GO:0071941
TERM	nitrogen cycle metabolic process
P-VALUE	2.05201569966525e-05
CORRECTED P-VALUE	0.00032832251194644
NUM_ANNOTATIONS	2 (of 12)
ANNOTATED_GENES	Medtr5g081030, Medtr1g011540
