# Supplementary material for: Identifying similar transcripts in a related organism from de Bruijn graphs of RNA-Seq data, with applications to the study of salt and waterlogging tolerance in Melilotus
Source: BMC Genomics. 2019 Jun 6;20(Suppl 5):425. doi: 10.1186/s12864-019-5702-5 (PMC6551239; doi:10.1186/s12864-019-5702-5)
Supplement: Supplementary file 1 — Lists of unique genes that are present in recovered similar transcripts and differentially expressed genes from libraries associated with one condition versus another condition along with significant GO terms recovered from M. albus and M. siculus when our algorithm is applied to A. thaliana and M. truncatula in the 25_3 assembly. (ZIP 101 kb) [file 12864_2019_5702_MOESM1_ESM.zip › Fu_et_al_Supplementary/Ma_Mt_SWvsS_genes.txt]

Differentially expressed genes recovered from M. albus in M. truncatula from libraries associated with salt and waterlogging tolerance versus salt tolerance sorted by q-value
Medtr4g094010	White-brown-complex ABC transporter family	5.00804e-12
Medtr3g085320	Unknown Protein	2.21626e-10
Medtr7g070470	Unknown Protein	3.74435e-08
Medtr5g035690	Unknown Protein	3.74435e-08
Medtr8g014360	ABC transporter family pleiotropic drug resistance protein	8.98352e-08
Medtr3g031650	Dihydroflavonol reductase	1.10428e-07
Medtr8g093560	Cysteine desulfurase	1.10428e-07
Medtr1g090060	Glutathione S-transferase N-terminal domain containing protein	7.37704e-07
Medtr3g072170	Unknown Protein	8.43479e-07
Medtr4g021210	Ribulose bisphosphate carboxylase/oxygenase activase 1, chloroplastic	9.92434e-07
Medtr7g024890	Unknown Protein	1.40274e-06
Medtr3g080190	Endoglucanase 11	1.68381e-06
Medtr8g076820	Peroxidase	5.36271e-06
Medtr2g008710	Peroxidase	5.36271e-06
Medtr8g041390	Auxin-induced protein 5NG4	6.71918e-06
Medtr4g128580	Xyloglucan endotransglucosylase/hydrolase 8	7.94325e-06
Medtr3g103960	Zinc finger CCCH domain-containing protein 49	8.29935e-06
Medtr8g093440	Unknown Protein	1.40358e-05
Medtr4g123950	Group 3 LEA protein	2.00717e-05
Medtr5g081030	Leghemoglobin	2.25656e-05
Medtr5g083910	Cysteine-rich receptor-like protein kinase 10	2.48903e-05
Medtr3g080860	Unknown Protein	2.48903e-05
Medtr7g011900	Isoliquiritigenin 2'-O-methyltransferase	2.92305e-05
Medtr7g011990	Isoliquiritigenin 2'-O-methyltransferase	2.92305e-05
Medtr1g088080	Ethylene responsive transcription factor 2b	2.98766e-05
Medtr6g018270	LOB domain-containing protein 41	3.05814e-05
Medtr7g050980	Pectinesterase 1	4.12107e-05
Medtr2g098540	Beta-glucosidase D4	9.67005e-05
Medtr3g069190	2-nitropropane dioxygenase-like protein	0.000170975
Medtr1g088170	Sucrose synthase	0.000178505
Medtr5g007390	Unknown Protein	0.000203023
Medtr2g009770	DUF593-containing protein 1	0.000226715
Medtr2g042130	Subtilisin-like protease	0.000226715
Medtr2g048900	Endoplasmic oxidoreductin-1	0.000358744
Medtr1g084920	Unknown Protein	0.00046483
AC233659_11	Stem-specific protein TSJT1	0.000525485
Medtr2g104380	CTV.15	0.00114218
Medtr3g062590	Os02g0151100 protein	0.0011772
Medtr6g044830	Wall-associated receptor kinase-like 14	0.0011772
Medtr1g079760	Ammonium transporter	0.00121449
Medtr8g030430	Ubiquitin carrier protein	0.00128491
Medtr4g106860	Gonadotropin beta chain	0.00133981
Medtr5g019260	Unknown Protein	0.0014171
Medtr2g048000	Narbonin	0.00160234
Medtr2g036290	Narbonin	0.00160234
Medtr1g101030	Tripeptidyl-peptidase 2	0.00172768
Medtr6g069810	Unknown Protein	0.00172768
Medtr7g006560	Transaldolase	0.00173963
Medtr3g009050	Receptor-like protein kinase 2	0.00185615
AC233100_40	Polygalacturonase inhibiting protein	0.0018676
Medtr5g096820	Alkaline alpha galactosidase I	0.00218598
Medtr7g059290	Pectate lyase 1-27	0.00218598
Medtr3g070940	Clathrin heavy chain	0.00222742
Medtr7g028160	Transcription factor PCF2	0.00236544
Medtr4g124940	RNA-binding protein 42	0.00245714
AC235674_1	Remorin	0.00246322
AC202596_18	Rpp4 candidate 2	0.00258103
AC225526_1	Resistance protein RGC2	0.00258103
AC225526_15	NBS/LRR resistance protein-like protein	0.00258103
Medtr5g026620	Alternative oxidase	0.0026546
Medtr2g027550	Unknown Protein	0.00307058
Medtr6g078280	Miraculin	0.00354604
Medtr2g010580	Pathogenesis-related protein 1	0.00359847
Medtr4g127870	Ribulose bisphosphate carboxylase small chain, chloroplastic	0.00396366
AC225458_44	Cytochrome P450	0.00410422
Medtr8g020940	Flavonoid 3',5'-hydroxylase	0.00410422
Medtr3g064780	Unknown Protein	0.00433598
Medtr3g065140	Centromere protein V	0.00444405
Medtr1g013700	CBL-interacting protein kinase 15	0.00444405
Medtr2g084800	Unknown Protein	0.00505127
Medtr5g078220	GASA5-like protein	0.0056654
Medtr4g091590	18.2 kDa class I heat shock protein	0.00601737
Medtr5g098420	Fasciclin-like arabinogalactan protein 2	0.006121
Medtr5g098780	Chlorophyll a/b binding protein	0.00639014
Medtr7g065160	Protease inhibitor/seed storage/LTP family protein	0.00639014
Medtr1g009030	Unknown Protein	0.00740719
Medtr4g076030	Unknown Protein	0.00756211
Medtr3g044300	Auxin-induced SAUR-like protein	0.00756211
Medtr5g017330	Zeaxanthin epoxidase	0.00756211
Medtr3g065490	THO complex subunit 4	0.00758192
Medtr4g092760	Palmitoyltransferase swf1	0.00854214
Medtr2g098890	Calmodulin-like protein	0.00854214
Medtr2g021250	Glutamine synthetase	0.00874576
Medtr5g006840	Proteasome subunit beta type	0.00921928
Medtr2g032710	Polygalacturonase	0.00954716
Medtr2g007950	Unknown Protein	0.0097718
