# Supplementary material for: Identifying similar transcripts in a related organism from de Bruijn graphs of RNA-Seq data, with applications to the study of salt and waterlogging tolerance in Melilotus
Source: BMC Genomics. 2019 Jun 6;20(Suppl 5):425. doi: 10.1186/s12864-019-5702-5 (PMC6551239; doi:10.1186/s12864-019-5702-5)
Supplement: Supplementary file 1 — Lists of unique genes that are present in recovered similar transcripts and differentially expressed genes from libraries associated with one condition versus another condition along with significant GO terms recovered from M. albus and M. siculus when our algorithm is applied to A. thaliana and M. truncatula in the 25_3 assembly. (ZIP 101 kb) [file 12864_2019_5702_MOESM1_ESM.zip › Fu_et_al_Supplementary/Ma_Mt_unique_genes.txt]

Unique genes recovered from M. albus but not from M. siculus in M. truncatula
AC137826_32	cDNA clone 001-105-H08 full insert sequence
AC140545_14	F-box family-3
AC145328_7	Unknown Protein
AC146550_1008	Purple acid phosphatase 3
AC146565_29	NAD
AC146630_1	Unknown Protein
AC146630_17	Histone acetyltransferase
AC146630_18	Histone acetyltransferase
AC146807_1	Unknown Protein
AC146807_25	CEN-like protein 1
AC148471_1	Membrane-bound dehydrogenase domain protein
AC202489_20	Equilibrative nucleoside transporter
AC225458_11	Transcription initiation factor like protein
AC225458_12	Transcription initiation factor like protein
AC225458_52	Replication factor A protein 1
AC225479_14	Unknown Protein
AC225479_3	Unknown Protein
AC225517_5	5'-methylthioadenosine/S-adenosylhomocysteine nucleosidase
AC225519_14	Unknown Protein
AC225519_16	Cc-nbs-lrr resistance protein
AC225528_45	Unknown Protein
AC225529_1	Unknown Protein
AC225529_16	F-box family protein
AC229695_12	Unknown Protein
AC229701_13	Unknown Protein
AC231371_29	Unknown Protein
AC232874_1015	Snakin-1
AC233140_83	Histone acetyltransferase
AC233572_12	Cell division cycle protein 27 homolog
AC233574_2	Polynucleotidyl transferase
AC233577_13	Unknown Protein
AC233655_27	Unknown Protein
AC233656_16	Polyribonucleotide 5'-hydroxyl-kinase PH0197
AC233658_1	Unknown Protein
AC233660_32	Unknown Protein
AC233661_20	Unknown Protein
AC233662_10	Cc-nbs-lrr resistance protein
AC233663_12	Unknown Protein
AC233669_15	BTB/POZ domain-containing protein At5g48800
AC233675_20	Unknown Protein
AC233680_16	Unknown Protein
AC233685_47	F-box/kelch-repeat protein At3g06240
AC233685_95	cDNA clone 001-043-A08 full insert sequence
AC233783_17	Unknown Protein
AC233783_18	5'-methylthioadenosine/S-adenosylhomocysteine nucleosidase
AC233783_20	5'-methylthioadenosine/S-adenosylhomocysteine nucleosidase
AC233783_22	5'-methylthioadenosine/S-adenosylhomocysteine nucleosidase
AC233783_9	Unknown Protein
AC235005_13	Unknown Protein
AC235009_17	Unknown Protein
AC235009_24	Unknown Protein
AC235488_3	Unknown Protein
AC235488_33	Myb protein-like
AC235665_26	Unknown Protein
AC235665_45	F-box protein At4g12560
AC235665_65	Unknown Protein
AC235665_69	Unknown Protein
AC235671_3	Polygalacturonase QRT3
AC235673_13	Unknown Protein
AC235675_9	Unknown Protein
AC235677_12	Unknown Protein
AC235678_13	Fructose-bisphosphate aldolase
AC235679_2	Ycf2
AC235748_1016	Snakin-1
AC235749_4	Heat stress transcription factor A-4a
AC235754_15	Unknown Protein
AC235756_43	Unknown Protein
CU013523_10	B3 domain-containing protein At4g01580
CU013523_11	B3 domain-containing transcription factor VRN1
CU013523_12	B3 domain-containing transcription factor VRN1
CU013523_14	B3 domain-containing protein At4g01580
CU013523_6	B3 domain-containing transcription factor VRN1
CU013523_8	Reduced vernalization response 1
CU013523_9	B3 domain-containing protein At1g49475
CU013530_2	NAD
CU013530_27	Unknown Protein
CU013530_32	Unknown Protein
CU571152_1013	Ethylene-responsive transcription factor 4
Medtr1g005160	Unknown Protein
Medtr1g005480	Unknown Protein
Medtr1g005690	Unknown Protein
Medtr1g005920	Unknown Protein
Medtr1g006360	Zinc knuckle family protein
Medtr1g006790	Unknown Protein
Medtr1g007200	Unknown Protein
Medtr1g007430	F-box protein At4g12560
Medtr1g007510	Helicase and polymerase containing protein TEBICHI
Medtr1g008360	Pentatricopeptide repeat-containing protein At2g30780
Medtr1g011490	Unknown Protein
Medtr1g011620	Unknown Protein
Medtr1g011950	Cysteine-rich polycomb-like protein
Medtr1g012000	Cysteine-rich polycomb-like protein
Medtr1g013850	Unknown Protein
Medtr1g015700	Unknown Protein
Medtr1g018020	Unknown Protein
Medtr1g018030	Uncharacterized N-acetyltransferase ycf52
Medtr1g018170	Unknown Protein
Medtr1g018230	Unknown Protein
Medtr1g018240	Uncharacterized N-acetyltransferase ycf52
Medtr1g018300	Unknown Protein
Medtr1g018640	Snakin-1
Medtr1g019230	NAD
Medtr1g019680	RNA binding protein
Medtr1g023270	Unknown Protein
Medtr1g023300	Unknown Protein
Medtr1g023370	Unknown Protein
Medtr1g023570	Galactose oxidase
Medtr1g024150	NBS-containing resistance-like protein
Medtr1g024800	Unknown Protein
Medtr1g025490	Unknown Protein
Medtr1g026130	Thioredoxin H-type 5
Medtr1g026210	Unknown Protein
Medtr1g030410	Replication factor C large subunit
Medtr1g031140	ATP-dependent DNA helicase recG
Medtr1g031740	Unknown Protein
Medtr1g035080	Unknown Protein
Medtr1g038530	Isochorismatase
Medtr1g038710	F-box/LRR-repeat protein At4g14103
Medtr1g039560	Annexin D3
Medtr1g040070	Protein kinase
Medtr1g040450	Unknown Protein
Medtr1g041720	Unknown Protein
Medtr1g041870	Unknown Protein
Medtr1g043170	Unknown Protein
Medtr1g043180	Unknown Protein
Medtr1g043440	Otubain
Medtr1g044370	Unknown Protein
Medtr1g044430	Unknown Protein
Medtr1g044900	Unknown Protein
Medtr1g045160	Unknown Protein
Medtr1g045340	Unknown Protein
Medtr1g046050	Unknown Protein
Medtr1g050070	Unknown Protein
Medtr1g050500	Unknown Protein
Medtr1g050870	Unknown Protein
Medtr1g050980	Lysine-specific histone demethylase 1 homolog 3
Medtr1g051050	Unknown Protein
Medtr1g056310	Unknown Protein
Medtr1g056430	HAT family dimerisation domain containing protein
Medtr1g061720	Unknown Protein
Medtr1g061780	Genomic DNA chromosome 5 TAC clone K16E14
Medtr1g062090	Defects in morphology protein 1 homolog
Medtr1g063810	Unknown Protein
Medtr1g063860	Unknown Protein
Medtr1g063950	Auxin-induced protein 6B
Medtr1g070820	Unknown Protein
Medtr1g072090	Late embryogenesis abundant protein D-34
Medtr1g072530	Transcription factor bHLH66
Medtr1g074830	Unknown Protein
Medtr1g075970	Unknown Protein
Medtr1g079570	GDSL esterase/lipase At5g33370
Medtr1g082860	Unknown Protein
Medtr1g083600	Unknown Protein
Medtr1g083900	Unknown Protein
Medtr1g084680	Unknown Protein
Medtr1g084830	Ribosomal protein S12
Medtr1g084870	Replication protein A 70 kDa DNA-binding subunit
Medtr1g084900	Unknown Protein
Medtr1g086360	Unknown Protein
Medtr1g086560	Unknown Protein
Medtr1g087430	Lysine-specific histone demethylase 1 homolog 2
Medtr1g087590	Lysine-specific histone demethylase 1 homolog 2
Medtr1g088230	Indole-3-acetic acid-induced protein ARG2
Medtr1g088430	Sodium/calcium exchanger 2
Medtr1g088650	Unknown Protein
Medtr1g088800	Unknown Protein
Medtr1g090220	Embryonic flower 2
Medtr1g091530	Unknown Protein
Medtr1g091540	Unknown Protein
Medtr1g091720	Unknown Protein
Medtr1g092960	Helicase-like protein
Medtr1g093150	Unknown Protein
Medtr1g093300	Unknown Protein
Medtr1g093390	NBS resistance protein
Medtr1g093540	Helicase-like protein
Medtr1g094600	Unknown Protein
Medtr1g095180	Serotransferrin
Medtr1g095450	Serotransferrin
Medtr1g098450	B3 domain-containing protein Os03g0184500
Medtr1g099060	Unknown Protein
Medtr1g099390	WD repeat-containing protein 91
Medtr1g100470	Unknown Protein
Medtr1g100720	Unknown Protein
Medtr1g101060	Unknown Protein
Medtr1g101800	Unknown Protein
Medtr1g104980	Paired amphipathic helix protein Sin3
Medtr1g105180	Unknown Protein
Medtr1g105360	Unknown Protein
Medtr1g107140	GRAS family transcription factor
Medtr1g108450	Defects in morphology protein 1 homolog
Medtr1g108800	F-box/FBD/LRR-repeat protein At4g00160
Medtr1g108820	F-box/LRR-repeat protein At3g26920
Medtr1g110330	Replication factor A protein 1
Medtr1g110610	BZIP-like protein
Medtr1g113750	Mitochondrial protein-like
Medtr1g114290	Thioredoxin-X, chloroplastic
Medtr2g005490	Unknown Protein
Medtr2g006360	F-box/kelch-repeat protein At3g23880
Medtr2g007410	Unknown Protein
Medtr2g010270	Unknown Protein
Medtr2g010570	Unknown Protein
Medtr2g011930	Unknown Protein
Medtr2g011990	Cotton fiber expressed protein 1
Medtr2g012320	Cotton fiber expressed protein 1
Medtr2g012530	Receptor-like kinase CR4
Medtr2g012780	Unknown Protein
Medtr2g012870	S-linalool synthase
Medtr2g012900	S-linalool synthase
Medtr2g013390	Unknown Protein
Medtr2g013990	Unknown Protein
Medtr2g014040	Late embryogenesis abundant protein
Medtr2g015020	Unknown Protein
Medtr2g015780	Unknown Protein
Medtr2g017550	Unknown Protein
Medtr2g017850	Polymerase
Medtr2g018040	Mitochondrial import inner membrane translocase subunit tim50
Medtr2g018720	Unknown Protein
Medtr2g018970	F-box protein SKIP19
Medtr2g018980	Kinase-like protein
Medtr2g019710	Werner syndrome ATP-dependent helicase homolog
Medtr2g020500	Unknown Protein
Medtr2g020570	Unknown Protein
Medtr2g021440	Unknown Protein
Medtr2g021480	Unknown Protein
Medtr2g021600	Unknown Protein
Medtr2g021820	Unknown Protein
Medtr2g021870	Unknown Protein
Medtr2g025250	Unknown Protein
Medtr2g025460	Elongation factor G 1
Medtr2g027020	Unknown Protein
Medtr2g027820	F-box/kelch-repeat protein At3g06240
Medtr2g027950	Os05g0235100 protein
Medtr2g028330	Elongation factor G, mitochondrial
Medtr2g028390	Elongation factor G, mitochondrial
Medtr2g028410	Unknown Protein
Medtr2g028420	Unknown Protein
Medtr2g028520	Cysteine proteinase inhibitor 5
Medtr2g030110	Unknown Protein
Medtr2g030550	Unknown Protein
Medtr2g030580	Unknown Protein
Medtr2g033150	Unknown Protein
Medtr2g034370	Unknown Protein
Medtr2g034570	Unknown Protein
Medtr2g035300	Unknown Protein
Medtr2g035640	Unknown Protein
Medtr2g035660	At4g20130-like protein
Medtr2g036250	Unknown Protein
Medtr2g036670	Unknown Protein
Medtr2g036780	Taxadien-5-alpha-ol O-acetyltransferase
Medtr2g036820	Os05g0273000 protein
Medtr2g037200	Unknown Protein
Medtr2g037250	Unknown Protein
Medtr2g037840	Unknown Protein
Medtr2g037990	Fiber protein Fb15
Medtr2g038180	Unknown Protein
Medtr2g039350	Unknown Protein
Medtr2g039590	Unknown Protein
Medtr2g042250	Unknown Protein
Medtr2g042260	Unknown Protein
Medtr2g042270	Unknown Protein
Medtr2g042280	Unknown Protein
Medtr2g042600	Zinc finger MYM-type protein 5
Medtr2g042890	Unknown Protein
Medtr2g044960	Unknown Protein
Medtr2g044970	Unknown Protein
Medtr2g047980	Unknown Protein
Medtr2g048260	Unknown Protein
Medtr2g048290	Unknown Protein
Medtr2g048550	Beta-glucan binding protein
Medtr2g048560	Replication protein A 70 kDa DNA-binding subunit
Medtr2g048910	Unknown Protein
Medtr2g048920	Unknown Protein
Medtr2g048930	TdcA1-ORF1-ORF2 protein
Medtr2g058830	Unknown Protein
Medtr2g058860	Unknown Protein
Medtr2g059510	Unknown Protein
Medtr2g059560	Unknown Protein
Medtr2g060030	Unknown Protein
Medtr2g060480	Cleavage stimulation factor subunit 1
Medtr2g060860	Helicase-like protein
Medtr2g060870	Helicase-like protein
Medtr2g061150	Myb family protein-like
Medtr2g062470	Unknown Protein
Medtr2g062670	Cytochrome P450
Medtr2g064190	Unknown Protein
Medtr2g064250	Unknown Protein
Medtr2g064540	SPFH domain/Band 7 family protein
Medtr2g064630	Unknown Protein
Medtr2g064670	Unknown Protein
Medtr2g064680	Unknown Protein
Medtr2g064700	Unknown Protein
Medtr2g064800	SPFH domain/Band 7 family protein
Medtr2g064950	F-box protein At4g12560
Medtr2g065100	Unknown Protein
Medtr2g065140	Unknown Protein
Medtr2g065720	Fimbriata-associated protein
Medtr2g065750	TdcA1-ORF1-ORF2 protein
Medtr2g065840	F-box protein At4g12560
Medtr2g065860	F-box protein At2g40925
Medtr2g065980	Unknown Protein
Medtr2g066150	F-box protein At2g40925
Medtr2g066170	F-box/WD-40 repeat-containing protein 1
Medtr2g066200	F-box protein At2g16450
Medtr2g068850	1-aminocyclopropane-1-carboxylate oxidase
Medtr2g071530	Unknown Protein
Medtr2g071680	Zinc knuckle family protein
Medtr2g075930	Unknown Protein
Medtr2g076640	Unknown Protein
Medtr2g080990	Unknown Protein
Medtr2g082050	Alpha-humulene/
Medtr2g084710	Lysine-specific histone demethylase 1 homolog 2
Medtr2g085400	Unknown Protein
Medtr2g086270	Terminal flower 1
Medtr2g086490	Unknown Protein
Medtr2g087380	Unknown Protein
Medtr2g087480	DNA-directed RNA polymerase subunit beta''
Medtr2g088070	Unknown Protein
Medtr2g088630	TdcA1-ORF2 protein
Medtr2g089160	Unknown Protein
Medtr2g089390	Unknown Protein
Medtr2g093230	Unknown Protein
Medtr2g094040	RING finger protein 170
Medtr2g096040	RuBisCO-associated protein
Medtr2g096390	Unknown Protein
Medtr2g096430	Unknown Protein
Medtr2g097990	Unknown Protein
Medtr2g098090	Helicase-like protein
Medtr2g098330	Unknown Protein
Medtr2g098490	Bifunctional protein aas
Medtr2g101430	Unknown Protein
Medtr2g101550	30S ribosomal protein S11, chloroplastic
Medtr2g101950	F-box/LRR-repeat protein At3g62440
Medtr2g102090	NAD
Medtr2g103530	F-box/LRR-repeat protein 16
Medtr2g103790	Unknown Protein
Medtr2g104260	Unknown Protein
Medtr2g104460	CTV.22
Medtr3g005400	Unknown Protein
Medtr3g005980	F-box/LRR-repeat protein 13
Medtr3g005990	F-box family protein
Medtr3g007260	Unknown Protein
Medtr3g007270	F-box protein At4g12560
Medtr3g007300	F-box protein At4g12560
Medtr3g007390	F-box/kelch-repeat protein At3g23880
Medtr3g007480	Unknown Protein
Medtr3g008340	Unknown Protein
Medtr3g008440	Unknown Protein
Medtr3g008540	Molybdopterin synthase sulfur carrier subunit
Medtr3g010440	F-box family protein
Medtr3g010510	F-box/kelch-repeat protein At3g23880
Medtr3g010730	Unknown Protein
Medtr3g010950	Unknown Protein
Medtr3g011020	F-box family protein
Medtr3g011120	F-box protein At4g12560
Medtr3g014550	F-box/LRR-repeat protein At2g42730
Medtr3g015660	Unknown Protein
Medtr3g017410	HAT family dimerisation domain containing protein
Medtr3g019410	Unknown Protein
Medtr3g020690	Unknown Protein
Medtr3g020790	Unknown Protein
Medtr3g022240	TIR-NBS-LRR type disease resistance protein
Medtr3g022260	Cc-nbs-lrr resistance protein
Medtr3g022810	Cc-nbs-lrr resistance protein
Medtr3g022950	Unknown Protein
Medtr3g023170	Unknown Protein
Medtr3g023270	F-box/LRR-repeat protein At2g42730
Medtr3g023630	F-box/LRR-repeat protein At4g14096
Medtr3g023650	Unknown Protein
Medtr3g025890	Unknown Protein
Medtr3g025930	Unknown Protein
Medtr3g028350	Unknown Protein
Medtr3g030620	F-box protein At4g12560
Medtr3g030670	Unknown Protein
Medtr3g031190	Helicase-like protein
Medtr3g031430	Unknown Protein
Medtr3g032570	Defensin
Medtr3g033820	Unknown Protein
Medtr3g034040	Unknown Protein
Medtr3g034390	Unknown Protein
Medtr3g036220	Unknown Protein
Medtr3g036240	F-box family protein
Medtr3g036250	F-box/FBD/LRR-repeat protein At4g00160
Medtr3g036310	Unknown Protein
Medtr3g036330	F-box family protein
Medtr3g036710	Cytosine-specific methyltransferase
Medtr3g043530	Unknown Protein
Medtr3g043630	Unknown Protein
Medtr3g043650	Unknown Protein
Medtr3g044480	Unknown Protein
Medtr3g046650	Unknown Protein
Medtr3g047860	Unknown Protein
Medtr3g048020	Unknown Protein
Medtr3g048290	F-box family-3
Medtr3g048710	Helicase-like protein
Medtr3g048800	Unknown Protein
Medtr3g048980	Unknown Protein
Medtr3g049870	Unknown Protein
Medtr3g049950	Unknown Protein
Medtr3g049960	Unknown Protein
Medtr3g050190	Unknown Protein
Medtr3g050340	Unknown Protein
Medtr3g050470	Unknown Protein
Medtr3g051550	Galactinol synthase
Medtr3g052740	Os01g0904300 protein
Medtr3g055340	Unknown Protein
Medtr3g055450	N22
Medtr3g055510	Calmodulin-like protein 5
Medtr3g055910	Os05g0235100 protein
Medtr3g056180	Disease resistance protein
Medtr3g058140	Unknown Protein
Medtr3g060740	Unknown Protein
Medtr3g061070	Unknown Protein
Medtr3g061290	B3 domain-containing protein At4g01580
Medtr3g061310	B3 domain-containing protein At1g49475
Medtr3g061320	B3 domain-containing transcription factor VRN1
Medtr3g061330	B3 domain-containing protein At4g01580
Medtr3g061340	B3 domain-containing protein At1g49475
Medtr3g061350	Reduced vernalization response 1
Medtr3g061370	B3 domain-containing transcription factor VRN1
Medtr3g061430	Probably inactive leucine-rich repeat receptor-like protein kinase At2g25790
Medtr3g062160	Unknown Protein
Medtr3g062200	Unknown Protein
Medtr3g064200	Unknown Protein
Medtr3g064220	Unknown Protein
Medtr3g064410	Unknown Protein
Medtr3g064460	Unknown Protein
Medtr3g065560	Unknown Protein
Medtr3g069120	Unknown Protein
Medtr3g069580	Genomic DNA chromosome 5 TAC clone K18J17
Medtr3g070450	Unknown Protein
Medtr3g070650	TIR-NBS-LRR type disease resistance protein
Medtr3g070750	Unknown Protein
Medtr3g071010	NBS-type resistance protein RGC2
Medtr3g071040	NBS-type resistance protein RGC2
Medtr3g071080	NBS-type resistance protein RGC2
Medtr3g071100	Unknown Protein
Medtr3g071300	Zinc/RING finger protein 4
Medtr3g071950	Unknown Protein
Medtr3g076670	Unknown Protein
Medtr3g076720	Unknown Protein
Medtr3g076760	Unknown Protein
Medtr3g076880	Unknown Protein
Medtr3g077300	RNA-binding protein 10
Medtr3g077770	Serine/threonine-protein kinase ATM
Medtr3g077830	Serine/threonine-protein kinase ATM
Medtr3g079290	Splicing factor, arginine/serine-rich 3
Medtr3g079390	Unknown Protein
Medtr3g079680	Unknown Protein
Medtr3g080350	F-box protein SKIP19
Medtr3g080670	Mitochondrial import inner membrane translocase subunit Tim13
Medtr3g080680	Unknown Protein
Medtr3g080720	Unknown Protein
Medtr3g083290	Unknown Protein
Medtr3g083330	Unknown Protein
Medtr3g083790	Unknown Protein
Medtr3g084080	Unknown Protein
Medtr3g084280	Werner syndrome ATP-dependent helicase
Medtr3g084350	Rapid alkalinization factor preproprotein
Medtr3g084490	Unknown Protein
Medtr3g085060	Unknown Protein
Medtr3g085300	Drought-induced protein 1
Medtr3g086090	Unknown Protein
Medtr3g086480	Unknown Protein
Medtr3g086640	Unknown Protein
Medtr3g086760	Unknown Protein
Medtr3g089580	Unknown Protein
Medtr3g092560	Unknown Protein
Medtr3g092630	Unknown Protein
Medtr3g093180	HflK protein
Medtr3g093420	Zinc finger with UFM1-specific peptidase domain protein
Medtr3g094820	Unknown Protein
Medtr3g095800	Unknown Protein
Medtr3g096250	F-box protein At3g18320
Medtr3g096270	F-box/kelch-repeat protein At3g23880
Medtr3g096280	F-box/kelch-repeat protein At3g23880
Medtr3g096300	ABC transporter I family member 10, chloroplastic
Medtr3g096600	Unknown Protein
Medtr3g096630	DNA topoisomerase
Medtr3g096850	Unknown Protein
Medtr3g096890	Unknown Protein
Medtr3g098390	Unknown Protein
Medtr3g098790	B3 domain-containing protein At1g49475
Medtr3g099130	Unknown Protein
Medtr3g099630	Unknown Protein
Medtr3g099760	Purine permease 3
Medtr3g099800	Unknown Protein
Medtr3g099960	Unknown Protein
Medtr3g100150	Omega-hydroxypalmitate O-feruloyl transferase
Medtr3g100400	RING zinc finger protein-like
Medtr3g101110	Serpin-ZX
Medtr3g101600	EF hand family protein
Medtr3g101610	Unknown Protein
Medtr3g102330	Unknown Protein
Medtr3g104510	Glutaredoxin
Medtr3g104730	Unknown Protein
Medtr3g104970	Spermine synthase
Medtr3g105050	Unknown Protein
Medtr3g105060	F-box family protein
Medtr3g105270	Unknown Protein
Medtr3g105580	Unknown Protein
Medtr3g105700	Unknown Protein
Medtr3g106030	Unknown Protein
Medtr3g106170	Unknown Protein
Medtr3g106310	60S ribosomal protein L39
Medtr3g106880	Unknown Protein
Medtr3g107260	Unknown Protein
Medtr3g107590	Unknown Protein
Medtr3g108030	30S ribosomal protein S11, chloroplastic
Medtr3g108140	Unknown Protein
Medtr3g108150	FBD-associated F-box protein At5g38590
Medtr3g109190	Oleosin
Medtr3g109790	Unknown Protein
Medtr3g111040	Unknown Protein
Medtr3g111390	Unknown Protein
Medtr3g113080	Unknown Protein
Medtr3g114330	ABC transporter B family member 15
Medtr3g114430	Unknown Protein
Medtr3g114760	Unknown Protein
Medtr4g005910	Histone H2A
Medtr4g006110	NAD
Medtr4g006750	Unknown Protein
Medtr4g007380	Fucosyltransferase 6
Medtr4g009000	Transcription factor bHLH25
Medtr4g009110	Symbiotic ammonium transporter
Medtr4g009260	Ethylene-responsive transcription factor 11
Medtr4g009340	Unknown Protein
Medtr4g009590	Unknown Protein
Medtr4g009620	Unknown Protein
Medtr4g009640	Unknown Protein
Medtr4g010530	Unknown Protein
Medtr4g010780	Unknown Protein
Medtr4g013660	Unknown Protein
Medtr4g014230	Unknown Protein
Medtr4g014370	F-box/kelch-repeat protein At3g06240
Medtr4g014820	Unknown Protein
Medtr4g014830	Aberrant root formation protein 4
Medtr4g015270	Unknown Protein
Medtr4g016580	Unknown Protein
Medtr4g016830	Unknown Protein
Medtr4g017310	Verticillium wilt resistance-like protein
Medtr4g017410	Unknown Protein
Medtr4g017440	Unknown Protein
Medtr4g017470	Unknown Protein
Medtr4g019340	Unknown Protein
Medtr4g021020	Unknown Protein
Medtr4g021060	Unknown Protein
Medtr4g021330	Unknown Protein
Medtr4g021430	Unknown Protein
Medtr4g022490	NBS-LRR resistance protein RGH1
Medtr4g022930	NBS-containing resistance-like protein
Medtr4g024160	Unknown Protein
Medtr4g024220	F-box/LRR-repeat protein 7
Medtr4g024460	Unknown Protein
Medtr4g024650	Uncharacterized mitochondrial protein AtMg00810
Medtr4g024720	F-box/LRR-repeat protein At3g58930
Medtr4g024950	Unknown Protein
Medtr4g028050	Unknown Protein
Medtr4g028390	Unknown Protein
Medtr4g029360	Unknown Protein
Medtr4g030070	RING finger family protein
Medtr4g031120	Molybdenum cofactor sulfurase
Medtr4g031370	Unknown Protein
Medtr4g032310	Unknown Protein
Medtr4g032370	Unknown Protein
Medtr4g033060	F-box/LRR-repeat protein At3g59200
Medtr4g034790	Cytochrome b6-f complex subunit 4
Medtr4g035030	Unknown Protein
Medtr4g035410	Unknown Protein
Medtr4g037110	Unknown Protein
Medtr4g037310	Unknown Protein
Medtr4g037330	Os06g0266100 protein
Medtr4g037510	Unknown Protein
Medtr4g039610	Unknown Protein
Medtr4g043350	Unknown Protein
Medtr4g043700	Unknown Protein
Medtr4g044180	Unknown Protein
Medtr4g050810	NAD
Medtr4g050960	Photosystem I iron-sulfur center
Medtr4g051230	Unknown Protein
Medtr4g052040	Unknown Protein
Medtr4g053890	Unknown Protein
Medtr4g053980	ABC transporter G family member 18
Medtr4g054250	Unknown Protein
Medtr4g055240	Unknown Protein
Medtr4g055740	F-box/LRR-repeat protein At3g03030
Medtr4g055820	Unknown Protein
Medtr4g057130	Unknown Protein
Medtr4g057490	Unknown Protein
Medtr4g058660	Unknown Protein
Medtr4g060990	Protein-tyrosine phosphatase-like member B
Medtr4g061490	Unknown Protein
Medtr4g063500	Unknown Protein
Medtr4g064590	Unknown Protein
Medtr4g065190	Unknown Protein
Medtr4g065280	Unknown Protein
Medtr4g065480	Unknown Protein
Medtr4g066770	F-box/kelch-repeat protein At3g23880
Medtr4g068660	Diphthamide biosynthesis protein 3
Medtr4g069990	Unknown Protein
Medtr4g070390	Unknown Protein
Medtr4g071110	Short internode related sequence 5
Medtr4g071270	Unknown Protein
Medtr4g071600	Unknown Protein
Medtr4g072280	Auxin-induced protein 6B
Medtr4g072750	Auxin-induced SAUR-like protein
Medtr4g074550	Unknown Protein
Medtr4g074660	Unknown Protein
Medtr4g077080	Unknown Protein
Medtr4g077140	Uracil-DNA glycosylase
Medtr4g077480	Unknown Protein
Medtr4g078420	Unknown Protein
Medtr4g079210	OPA3-like protein
Medtr4g079480	Unknown Protein
Medtr4g079830	Unknown Protein
Medtr4g079920	Unknown Protein
Medtr4g080610	F-box/LRR-repeat protein At3g58900
Medtr4g080750	RING finger protein 24
Medtr4g081200	Non-race specific disease resistance protein 1-like protein b
Medtr4g081910	Unknown Protein
Medtr4g083080	2-hydroxy-6-oxo-6-phenylhexa-2,4-dienoate hydrolase
Medtr4g083510	Myb family protein-like
Medtr4g083870	Unknown Protein
Medtr4g083950	Unknown Protein
Medtr4g083990	Cytochrome c6, chloroplastic
Medtr4g085670	Unknown Protein
Medtr4g085860	F8A5.5 protein
Medtr4g086450	Unknown Protein
Medtr4g086960	Unknown Protein
Medtr4g087080	Unknown Protein
Medtr4g090360	Helicase-like protein
Medtr4g091460	Unknown Protein
Medtr4g091790	S-locus-specific glycoprotein S14
Medtr4g093690	F-box/LRR-repeat protein At3g59190
Medtr4g093770	Unknown Protein
Medtr4g095320	Unknown Protein
Medtr4g096830	Unknown Protein
Medtr4g097840	Unknown Protein
Medtr4g098130	Unknown Protein
Medtr4g098240	Unknown Protein
Medtr4g101170	AT5g64710/MVP7_3
Medtr4g101640	Unknown Protein
Medtr4g101890	Unknown Protein
Medtr4g102040	Unknown Protein
Medtr4g103330	ATP synthase
Medtr4g103560	Unknown Protein
Medtr4g103840	Unknown Protein
Medtr4g103990	Unknown Protein
Medtr4g107660	Peptide transporter PTR3-A
Medtr4g108010	Unknown Protein
Medtr4g108050	Unknown Protein
Medtr4g108490	Zinc finger homeodomain protein 1
Medtr4g112020	Unknown Protein
Medtr4g112160	Unknown Protein
Medtr4g112400	F-box domain containing protein
Medtr4g113370	Potassium channel
Medtr4g113810	Unknown Protein
Medtr4g114790	Thylakoid lumenal 16.5 kDa protein, chloroplastic
Medtr4g115410	Unknown Protein
Medtr4g115430	Unknown Protein
Medtr4g115720	Unknown Protein
Medtr4g118810	UPF0497 membrane protein 11
Medtr4g118850	Unknown Protein
Medtr4g118990	UPF0497 membrane protein 11
Medtr4g119630	Unknown Protein
Medtr4g120000	Unknown Protein
Medtr4g120050	Unknown Protein
Medtr4g121800	Unknown Protein
Medtr4g122000	Unknown Protein
Medtr4g122840	Unknown Protein
Medtr4g123460	Helicase-like protein
Medtr4g123700	Expressed protein
Medtr4g124220	Unknown Protein
Medtr4g125240	Unknown Protein
Medtr4g126780	Lysine-specific demethylase NO66
Medtr4g127830	Unknown Protein
Medtr4g128700	NAD
Medtr4g129060	Helicase-like protein
Medtr4g129240	Unknown Protein
Medtr4g130800	Early nodulin-20
Medtr4g131670	Unknown Protein
Medtr4g132350	Unknown Protein
Medtr4g132560	F-box protein At4g12560
Medtr4g132730	Unknown Protein
Medtr4g133080	S-locus-specific glycoprotein S6
Medtr4g133550	Sucrose synthase
Medtr4g133710	Unknown Protein
Medtr5g005410	Unknown Protein
Medtr5g005740	Unknown Protein
Medtr5g007410	F-box/LRR-repeat protein At4g14103
Medtr5g008100	Unknown Protein
Medtr5g008240	Unknown Protein
Medtr5g008270	Unknown Protein
Medtr5g008750	Unknown Protein
Medtr5g008920	F-box family protein
Medtr5g008950	F-box/FBD/LRR-repeat protein At5g56420
Medtr5g009060	F-box/kelch-repeat protein At3g23880
Medtr5g009600	Integrin-linked protein kinase
Medtr5g009710	Unknown Protein
Medtr5g010050	Unknown Protein
Medtr5g010540	S-locus F-box protein
Medtr5g010550	Unknown Protein
Medtr5g010560	F-box family protein
Medtr5g010610	F-box family protein
Medtr5g010660	S-locus F-box protein 9
Medtr5g010700	Ycf2
Medtr5g011170	Uncharacterized glycosyltransferase AGO61
Medtr5g012180	Unknown Protein
Medtr5g012840	Cyclin-like F-box
Medtr5g013500	F-box/LRR-repeat protein At3g26920
Medtr5g015150	Protein PHLOEM PROTEIN 2-LIKE A10
Medtr5g015410	Unknown Protein
Medtr5g015740	Molybdopterin biosynthesis protein CNX3
Medtr5g015750	Unknown Protein
Medtr5g017270	Unknown Protein
Medtr5g018720	Genomic DNA chromosome 5 TAC clone K1F13
Medtr5g019330	Unknown Protein
Medtr5g019510	Photosystem I assembly protein ycf4
Medtr5g019520	Chloroplast envelope membrane protein
Medtr5g019960	Replication factor A protein 1
Medtr5g020540	MYB transcription factor MYB164
Medtr5g020610	F-box/FBD/LRR-repeat protein At5g53840
Medtr5g021570	Serine carboxypeptidase-like 32
Medtr5g024070	Unknown Protein
Medtr5g024960	Unknown Protein
Medtr5g025750	Unknown Protein
Medtr5g025920	LRR receptor-like serine/threonine-protein kinase GSO2
Medtr5g027330	F-box family protein
Medtr5g027370	F-box family protein
Medtr5g027550	Myb transcription factor
Medtr5g030110	Unknown Protein
Medtr5g030220	Unknown Protein
Medtr5g030810	Unknown Protein
Medtr5g033110	Unknown Protein
Medtr5g033620	Unknown Protein
Medtr5g034070	Unknown Protein
Medtr5g034180	Unknown Protein
Medtr5g035160	Unknown Protein
Medtr5g035610	Unknown Protein
Medtr5g036700	Unknown Protein
Medtr5g038410	Unknown Protein
Medtr5g038520	Unknown Protein
Medtr5g038650	Unknown Protein
Medtr5g038780	WD-repeat protein GhTTG1
Medtr5g039310	Unknown Protein
Medtr5g039980	Tir-nbs-lrr resistance protein
Medtr5g040390	Unknown Protein
Medtr5g040660	T2L5.8 protein
Medtr5g041720	Unknown Protein
Medtr5g042640	Unknown Protein
Medtr5g042860	Unknown Protein
Medtr5g043170	Unknown Protein
Medtr5g043630	Unknown Protein
Medtr5g044540	2-hydroxy-6-oxo-6-phenylhexa-2,4-dienoate hydrolase
Medtr5g044650	Unknown Protein
Medtr5g044670	B3 domain-containing protein LOC_Os12g40080
Medtr5g045010	Unknown Protein
Medtr5g045170	F-box/FBD/LRR-repeat protein At4g26340
Medtr5g045310	Unknown Protein
Medtr5g045850	Unknown Protein
Medtr5g046720	Unknown Protein
Medtr5g046760	Unknown Protein
Medtr5g046870	MADS box transcription factor
Medtr5g047270	Unknown Protein
Medtr5g050650	Unknown Protein
Medtr5g050940	Ycf2
Medtr5g051200	Ycf2
Medtr5g053570	Helicase-like protein
Medtr5g054740	Unknown Protein
Medtr5g054880	Unknown Protein
Medtr5g055270	Unknown Protein
Medtr5g056190	Nodule-specific cysteine-rich peptide 19
Medtr5g056270	Unknown Protein
Medtr5g056290	Unknown Protein
Medtr5g056500	Unknown Protein
Medtr5g056890	Nodule-specific cysteine-rich peptide 88
Medtr5g056990	F-box/kelch-repeat protein At3g06240
Medtr5g057390	Unknown Protein
Medtr5g057580	Nodule-specific cysteine-rich peptide 88
Medtr5g057750	Unknown Protein
Medtr5g058110	Unknown Protein
Medtr5g058250	Unknown Protein
Medtr5g058820	Unknown Protein
Medtr5g059090	Unknown Protein
Medtr5g059430	F-box protein At1g52490
Medtr5g060330	Glutamate receptor 2.5
Medtr5g060670	Unknown Protein
Medtr5g060870	Unknown Protein
Medtr5g061550	Unknown Protein
Medtr5g061620	Unknown Protein
Medtr5g061940	DNA topoisomerase
Medtr5g062250	Unknown Protein
Medtr5g062750	Unknown Protein
Medtr5g062840	Unknown Protein
Medtr5g063210	Unknown Protein
Medtr5g063410	NAD
Medtr5g064210	Unknown Protein
Medtr5g065190	Unknown Protein
Medtr5g065250	Unknown Protein
Medtr5g066080	Transcription factor AIG1
Medtr5g066420	Unknown Protein
Medtr5g066880	Unknown Protein
Medtr5g067010	Beta-D-xylosidase
Medtr5g067330	Unknown Protein
Medtr5g067450	Unknown Protein
Medtr5g067550	Polynucleotidyl transferase
Medtr5g067940	Unknown Protein
Medtr5g068120	Unknown Protein
Medtr5g068490	F-box protein At3g19470
Medtr5g068730	Zinc finger with UFM1-specific peptidase domain protein
Medtr5g068900	Unknown Protein
Medtr5g069120	F-box/kelch-repeat protein At3g23880
Medtr5g069250	Unknown Protein
Medtr5g069390	F-box/kelch-repeat protein At3g06240
Medtr5g069950	F-box/kelch-repeat protein At3g23880
Medtr5g070140	Unknown Protein
Medtr5g070290	Unknown Protein
Medtr5g070400	Unknown Protein
Medtr5g070620	Unknown Protein
Medtr5g070730	Unknown Protein
Medtr5g071020	Unknown Protein
Medtr5g071090	Unknown Protein
Medtr5g071540	Eukaryotic translation initiation factor 3 subunit G
Medtr5g071600	Unknown Protein
Medtr5g072260	Genomic DNA chromosome 5 P1 clone MNB8
Medtr5g072920	Unknown Protein
Medtr5g072960	Cytochrome P450 71B35
Medtr5g073090	Unknown Protein
Medtr5g073180	Unknown Protein
Medtr5g073300	Unknown Protein
Medtr5g073650	Unknown Protein
Medtr5g074190	Cytosine-specific methyltransferase
Medtr5g074470	Unknown Protein
Medtr5g074790	Unknown Protein
Medtr5g075190	Unknown Protein
Medtr5g075610	Unknown Protein
Medtr5g075760	Myb transcription factor
Medtr5g075790	Glutamate decarboxylase
Medtr5g075870	Unknown Protein
Medtr5g076600	Unknown Protein
Medtr5g076940	Unknown Protein
Medtr5g077050	Helicase-like protein
Medtr5g077890	Unknown Protein
Medtr5g078600	LysM receptor kinase 3
Medtr5g078810	Nucleolar complex protein 4 homolog
Medtr5g078840	Unknown Protein
Medtr5g079810	Unknown Protein
Medtr5g081190	Unknown Protein
Medtr5g081290	Xylogalacturonan beta-1,3-xylosyltransferase
Medtr5g081500	Unknown Protein
Medtr5g081540	Unknown Protein
Medtr5g082130	Unknown Protein
Medtr5g082200	Unknown Protein
Medtr5g082770	F-box protein SKIP23
Medtr5g083320	Dehydration responsive factor 1
Medtr5g083500	Unknown Protein
Medtr5g084180	Gamma-glutamyl transpeptidase
Medtr5g084710	Unknown Protein
Medtr5g085210	Unknown Protein
Medtr5g085480	Serine/threonine-protein phosphatase 6 regulatory ankyrin repeat subunit C
Medtr5g085810	Serine/threonine-protein phosphatase 6 regulatory ankyrin repeat subunit C
Medtr5g085830	Serine/threonine-protein phosphatase 6 regulatory ankyrin repeat subunit C
Medtr5g086110	LysM domain-containing receptor-like kinase 4
Medtr5g086670	CM0545.330.nc protein
Medtr5g086780	Unknown Protein
Medtr5g086900	ORF1
Medtr5g088360	Unknown Protein
Medtr5g088600	Unknown Protein
Medtr5g089590	Unknown Protein
Medtr5g089680	Unknown Protein
Medtr5g089820	Unknown Protein
Medtr5g090140	Glycoside hydrolase family 28 protein
Medtr5g090740	Unknown Protein
Medtr5g090750	ATP synthase subunit beta, chloroplastic
Medtr5g091310	Unknown Protein
Medtr5g091480	Unknown Protein
Medtr5g091720	Unknown Protein
Medtr5g091960	Small heat shock protein C4
Medtr5g092080	Apolipoprotein D
Medtr5g092090	Genomic DNA chromosome 5 P1 clone MBG8
Medtr5g092380	Resistance protein
Medtr5g092780	Unknown Protein
Medtr5g092880	B3 domain-containing protein At1g05920
Medtr5g093480	Unknown Protein
Medtr5g093930	Nuclear ribonuclease Z
Medtr5g094710	Unknown Protein
Medtr5g095270	Unknown Protein
Medtr5g095330	Unknown Protein
Medtr5g095360	Unknown Protein
Medtr5g095550	Unknown Protein
Medtr5g095600	Unknown Protein
Medtr5g095710	Unknown Protein
Medtr5g096450	Unknown Protein
Medtr5g096560	Regulatory protein recX
Medtr5g096590	Unknown Protein
Medtr5g096680	Unknown Protein
Medtr5g096950	Skp1
Medtr5g097660	Unknown Protein
Medtr5g097770	ETHE1 protein mitochondrial
Medtr5g098590	Unknown Protein
Medtr5g099350	Queuine tRNA-ribosyltransferase
Medtr5g099540	Queuine tRNA-ribosyltransferase
Medtr6g005410	Sirohydrochlorin cobaltochelatase
Medtr6g007930	Gibberellin regulated protein
Medtr6g008950	General negative regulator of transcription subunit 4
Medtr6g009170	Unknown Protein
Medtr6g009350	Unknown Protein
Medtr6g009590	Unknown Protein
Medtr6g009610	Unknown Protein
Medtr6g010810	Unknown Protein
Medtr6g010850	Unknown Protein
Medtr6g010890	Unknown Protein
Medtr6g010920	Unknown Protein
Medtr6g010970	Unknown Protein
Medtr6g010990	Unknown Protein
Medtr6g011050	Unknown Protein
Medtr6g011060	Unknown Protein
Medtr6g012740	Unknown Protein
Medtr6g013330	Unknown Protein
Medtr6g014900	Alpha-glucosidase
Medtr6g023150	Unknown Protein
Medtr6g023220	Unknown Protein
Medtr6g025160	F-box family-1
Medtr6g026730	L-2-hydroxyglutarate dehydrogenase, mitochondrial
Medtr6g026830	Unknown Protein
Medtr6g029180	Ethylene-responsive transcription factor RAP2-11
Medtr6g032780	Tyrosine-specific transport protein
Medtr6g032980	Unknown Protein
Medtr6g034720	F-box protein At4g12560
Medtr6g042100	Unknown Protein
Medtr6g042140	NAD
Medtr6g042180	Unknown Protein
Medtr6g042220	NAD
Medtr6g042600	F-box/kelch-repeat protein At3g23880
Medtr6g042750	F-box/kelch-repeat protein At3g23880
Medtr6g043000	Unknown Protein
Medtr6g043610	Unknown Protein
Medtr6g045080	Os01g0115800 protein
Medtr6g045130	Unknown Protein
Medtr6g045190	Unknown Protein
Medtr6g045300	Unknown Protein
Medtr6g045400	F-box protein At4g12560
Medtr6g045630	Cyclin B1
Medtr6g046200	S locus F-box protein
Medtr6g046320	S locus F-box protein
Medtr6g051820	Unknown Protein
Medtr6g051890	Unknown Protein
Medtr6g055240	Unknown Protein
Medtr6g055270	Helicase-like protein
Medtr6g055280	Helicase-like protein
Medtr6g055310	Unknown Protein
Medtr6g055540	Unknown Protein
Medtr6g055690	Zinc knuckle family protein
Medtr6g057480	Uncharacterized mitochondrial protein AtMg00810
Medtr6g059320	Alkylated DNA repair protein alkB homolog 6
Medtr6g060330	Unknown Protein
Medtr6g060660	Unknown Protein
Medtr6g065020	Unknown Protein
Medtr6g065210	Pentatricopeptide repeat-containing protein At4g02750
Medtr6g065220	Receptor protein kinase
Medtr6g065550	Unknown Protein
Medtr6g068860	Unknown Protein
Medtr6g069330	Unknown Protein
Medtr6g069810	Unknown Protein
Medtr6g070890	Harpin inducing protein
Medtr6g070900	Harpin inducing protein 1-like 9
Medtr6g071180	Unknown Protein
Medtr6g071400	Harpin inducing protein 1-like 9
Medtr6g071410	Harpin inducing protein
Medtr6g071420	SFBB16-gamma
Medtr6g071670	Unknown Protein
Medtr6g071710	Unknown Protein
Medtr6g072210	Unknown Protein
Medtr6g072740	Unknown Protein
Medtr6g073570	DNA binding protein-like
Medtr6g073790	ORF1
Medtr6g074480	Os03g0719500 protein
Medtr6g074980	Unknown Protein
Medtr6g077630	Unknown Protein
Medtr6g078600	Tir-nbs-lrr resistance protein
Medtr6g079800	Disease resistance protein RPS5
Medtr6g081730	Multidrug and toxin extrusion protein 2
Medtr6g081940	Cc-nbs-lrr resistance protein
Medtr6g081950	Disease resistance protein
Medtr6g082310	Unknown Protein
Medtr6g082440	Unknown Protein
Medtr6g087290	Unknown Protein
Medtr6g087820	Unknown Protein
Medtr6g088040	Unknown Protein
Medtr6g088300	Galactose oxidase
Medtr6g090300	Unknown Protein
Medtr6g090420	Unknown Protein
Medtr6g090460	Unknown Protein
Medtr6g090520	30S ribosomal protein 3, chloroplastic
Medtr6g091150	Unknown Protein
Medtr6g091980	Unknown Protein
Medtr6g092430	F-box family-3
Medtr7g006380	Unknown Protein
Medtr7g006510	Unknown Protein
Medtr7g006630	Flowering locus T-like 1
Medtr7g006690	Flowering locus T-like 1
Medtr7g009100	Unknown Protein
Medtr7g009110	Unknown Protein
Medtr7g010120	Transcription factor style2.1
Medtr7g010440	Histone H2A
Medtr7g011020	Pentatricopeptide repeat-containing protein At5g46100
Medtr7g016930	F-box protein At4g12560
Medtr7g017170	F-box protein At4g12560
Medtr7g017370	Unknown Protein
Medtr7g017380	Unknown Protein
Medtr7g017580	Unknown Protein
Medtr7g017620	Unknown Protein
Medtr7g021430	Heat shock protein
Medtr7g021550	F-box family protein
Medtr7g021630	F-box/LRR-repeat protein At3g26922
Medtr7g021710	NAD
Medtr7g021990	F-box protein At4g10400
Medtr7g022280	Cc-nbs-lrr resistance protein
Medtr7g022480	Unknown Protein
Medtr7g022780	Unknown Protein
Medtr7g024060	Unknown Protein
Medtr7g024640	Unknown Protein
Medtr7g025120	Unknown Protein
Medtr7g026350	Unknown Protein
Medtr7g026510	Unknown Protein
Medtr7g027070	Replication factor A 51 kDa subunit
Medtr7g028230	Unknown Protein
Medtr7g028320	Unknown Protein
Medtr7g028670	Unknown Protein
Medtr7g031160	Unknown Protein
Medtr7g031230	Unknown Protein
Medtr7g031620	Protein FAR1-RELATED SEQUENCE 4
Medtr7g031670	Unknown Protein
Medtr7g031700	Helicase-like protein
Medtr7g031960	Unknown Protein
Medtr7g032020	Unknown Protein
Medtr7g032100	Unknown Protein
Medtr7g032370	F-box/FBD/LRR-repeat protein At4g26340
Medtr7g032900	Unknown Protein
Medtr7g034950	Epoxide hydrolase 4
Medtr7g035180	Unknown Protein
Medtr7g037630	Unknown Protein
Medtr7g037680	Unknown Protein
Medtr7g038490	Unknown Protein
Medtr7g038540	Unknown Protein
Medtr7g044750	Unknown Protein
Medtr7g045090	Unknown Protein
Medtr7g045290	Unknown Protein
Medtr7g045450	Unknown Protein
Medtr7g045720	Unknown Protein
Medtr7g050450	Unknown Protein
Medtr7g050560	B3 domain-containing protein At4g01580
Medtr7g050580	B3 domain-containing protein At4g01580
Medtr7g050590	B3 domain-containing protein At4g01580
Medtr7g050660	Unknown Protein
Medtr7g050710	B3 domain-containing transcription factor VRN1
Medtr7g050720	B3 domain-containing protein At4g01580
Medtr7g051410	Unknown Protein
Medtr7g051600	Unknown Protein
Medtr7g052250	UPF0361 protein C3orf37 homolog
Medtr7g052930	Unknown Protein
Medtr7g054450	Unknown Protein
Medtr7g055850	F-box protein At3g49450
Medtr7g058390	Cyclin dependent kinase inhibitor
Medtr7g058630	F-box/kelch-repeat protein At3g23880
Medtr7g058650	Unknown Protein
Medtr7g059090	Unknown Protein
Medtr7g059200	Unknown Protein
Medtr7g059860	Unknown Protein
Medtr7g059880	Unknown Protein
Medtr7g059910	Unknown Protein
Medtr7g059930	Unknown Protein
Medtr7g060080	Unknown Protein
Medtr7g060090	Unknown Protein
Medtr7g060160	Unknown Protein
Medtr7g060470	F-box family protein
Medtr7g064720	Beta-galactosidase
Medtr7g064810	Unknown Protein
Medtr7g065300	Unknown Protein
Medtr7g065310	Unknown Protein
Medtr7g065570	Polynucleotidyl transferase
Medtr7g065580	Cytotoxic protein ccdB
Medtr7g065690	BHLH transcription factor
Medtr7g068350	Unknown Protein
Medtr7g069770	Unknown Protein
Medtr7g069970	Unknown Protein
Medtr7g070100	Unknown Protein
Medtr7g070180	Unknown Protein
Medtr7g070460	Unknown Protein
Medtr7g070470	Unknown Protein
Medtr7g070630	Unknown Protein
Medtr7g070730	Unknown Protein
Medtr7g072460	Epidermis-specific secreted glycoprotein EP1
Medtr7g073990	Acetyltransferase NSI
Medtr7g074180	Unknown Protein
Medtr7g074260	F-box/kelch-repeat protein At3g23880
Medtr7g074500	Unknown Protein
Medtr7g075000	Pentatricopeptide repeat-containing protein At1g01970
Medtr7g075190	Unknown Protein
Medtr7g075370	Unknown Protein
Medtr7g075470	Unknown Protein
Medtr7g076100	Unknown Protein
Medtr7g076110	Unknown Protein
Medtr7g076130	Unknown Protein
Medtr7g077040	Ripening-related protein 3
Medtr7g077620	Unknown Protein
Medtr7g077650	Unknown Protein
Medtr7g077660	Unknown Protein
Medtr7g078750	Unknown Protein
Medtr7g078880	Unknown Protein
Medtr7g079580	S-RNase
Medtr7g079640	F-box protein At4g12560
Medtr7g080250	Thioredoxin F-type, chloroplastic
Medtr7g080470	Unknown Protein
Medtr7g083150	Unknown Protein
Medtr7g084240	Unknown Protein
Medtr7g084340	Jasmonate O-methyltransferase
Medtr7g084690	Unknown Protein
Medtr7g084970	FTa
Medtr7g085040	FTc
Medtr7g086100	Blue copper protein
Medtr7g086770	Unknown Protein
Medtr7g088080	Unknown Protein
Medtr7g088260	F-box/LRR-repeat protein At3g59210
Medtr7g088520	50S ribosomal protein 5, chloroplastic
Medtr7g088590	Protein Mpv17
Medtr7g089830	Unknown Protein
Medtr7g090060	Unknown Protein
Medtr7g090760	F-box/FBD/LRR-repeat protein At1g13570
Medtr7g091350	ABC transporter G family member 13
Medtr7g092570	Unknown Protein
Medtr7g092580	Unknown Protein
Medtr7g092590	Unknown Protein
Medtr7g093140	Seed maturation protein
Medtr7g093160	Seed maturation protein LEA 4
Medtr7g093170	Seed maturation protein
Medtr7g098270	Auxin-induced in root cultures protein 12
Medtr7g098480	F-box/FBD/LRR-repeat protein At4g26340
Medtr7g098510	F-box/FBD/LRR-repeat protein At4g26340
Medtr7g098570	F-box/FBD/LRR-repeat protein At3g52680
Medtr7g099650	Unknown Protein
Medtr7g100030	Cytochrome b6
Medtr7g100200	Unknown Protein
Medtr7g101060	Threonine synthase 2, chloroplastic
Medtr7g101200	F-box/kelch-repeat protein At3g06240
Medtr7g101810	Unknown Protein
Medtr7g102280	RING finger and WD repeat domain-containing protein 3
Medtr7g104140	Unknown Protein
Medtr7g104460	TFL1
Medtr7g108210	Glutaredoxin
Medtr7g108220	Glutaredoxin
Medtr7g109290	Unknown Protein
Medtr7g109760	Unknown Protein
Medtr7g109770	Pre-mRNA-splicing factor prp45
Medtr7g110450	Unknown Protein
Medtr7g111100	Unknown Protein
Medtr7g111190	Unknown Protein
Medtr7g113510	Microtubule binding protein
Medtr7g114530	Galactose oxidase
Medtr7g114700	Calmodulin binding protein
Medtr7g114730	DNA-damage-repair/toleration protein DRT102
Medtr7g116540	Os05g0550800 protein
Medtr7g116560	Unknown Protein
Medtr7g116630	Violaxanthin de-epoxidase
Medtr7g116780	Unknown Protein
Medtr7g117100	F-box family protein
Medtr7g118180	Unknown Protein
Medtr8g008720	Lymphoid-specific helicase
Medtr8g011730	Ubiquitin carboxyl-terminal hydrolase family protein expressed
Medtr8g014230	F-box/FBD/LRR-repeat protein At4g26340
Medtr8g014490	Unknown Protein
Medtr8g017100	Unknown Protein
Medtr8g017120	Unknown Protein
Medtr8g018530	Lipoxygenase
Medtr8g020530	Unknown Protein
Medtr8g020570	Unknown Protein
Medtr8g020780	Unknown Protein
Medtr8g020870	Serine rich protein
Medtr8g022030	Unknown Protein
Medtr8g022330	NADH dehydrogenase 1 alpha subcomplex assembly factor 1
Medtr8g022750	Unknown Protein
Medtr8g022830	Unknown Protein
Medtr8g023450	LRR receptor-like serine/threonine-protein kinase EFR
Medtr8g030630	F-box/kelch-repeat protein At3g06240
Medtr8g031800	Unknown Protein
Medtr8g035600	NAD
Medtr8g035620	Acetyl-coenzyme A synthetase
Medtr8g036680	Unknown Protein
Medtr8g036810	Unknown Protein
Medtr8g036970	S locus F-box protein d
Medtr8g037080	Molybdopterin synthase catalytic subunit
Medtr8g037620	Unknown Protein
Medtr8g037710	Unknown Protein
Medtr8g037920	Unknown Protein
Medtr8g038090	Annexin 6
Medtr8g038300	Protein FAR1-RELATED SEQUENCE 11
Medtr8g038350	Ubiquitin ligase SINAT3
Medtr8g038470	30S ribosomal protein S3 chloroplastic
Medtr8g039080	Unknown Protein
Medtr8g039500	F-box/WD-40 repeat-containing protein 1
Medtr8g040540	Unknown Protein
Medtr8g040680	Unknown Protein
Medtr8g042170	Unknown Protein
Medtr8g042400	Unknown Protein
Medtr8g044120	Unknown Protein
Medtr8g044870	Unknown Protein
Medtr8g044930	Leucine-rich repeat family protein / protein kinase family protein
Medtr8g045280	Unknown Protein
Medtr8g045620	Unknown Protein
Medtr8g045670	MLP-like protein 34
Medtr8g052110	Unknown Protein
Medtr8g054320	F-box family protein
Medtr8g055950	Unknown Protein
Medtr8g056200	NAD
Medtr8g056790	Photosystem II CP43 chlorophyll apoprotein
Medtr8g061190	Unknown Protein
Medtr8g061240	Ribosomal protein L11 methyltransferase-like protein
Medtr8g062030	Replication factor A protein 1
Medtr8g062060	Fgenesh protein 114
Medtr8g063190	Unknown Protein
Medtr8g063330	F-box/kelch-repeat protein At3g06240
Medtr8g063350	F-box protein At4g12560
Medtr8g063490
Medtr8g066330	Phosphatidylinositol-glycan biosynthesis class X protein
Medtr8g066990	Unknow protein
Medtr8g067140	Unknow protein
Medtr8g067570	Unknown Protein
Medtr8g068220	RNA methyltransferase-like protein 1
Medtr8g069240	Unknown Protein
Medtr8g069280	Unknown Protein
Medtr8g069370	Unknown Protein
Medtr8g069390	Inorganic phosphate transporter 2-1, chloroplastic
Medtr8g071930	Unknown Protein
Medtr8g073670	Unknown Protein
Medtr8g073780	Unknown Protein
Medtr8g074100	Polynucleotidyl transferase
Medtr8g074720	Unknown Protein
Medtr8g074760	Unknown Protein
Medtr8g075650	Unknown Protein
Medtr8g075740	Anthranilate N-benzoyltransferase protein 1
Medtr8g075980	Defensin
Medtr8g076990	Unknown Protein
Medtr8g077360	MYB transcription factor MYB164
Medtr8g077380	RAD
Medtr8g077390	RAD
Medtr8g077420	SANT/MYB protein
Medtr8g083310	Unknown Protein
Medtr8g085700	Unknown Protein
Medtr8g086100	Unknown Protein
Medtr8g086430	2-oxoglutarate/malate translocator
Medtr8g087560	Cc-nbs-lrr resistance protein
Medtr8g087570	Unknown Protein
Medtr8g087600	Unknown Protein
Medtr8g087610	Unknown Protein
Medtr8g087630	Disease resistance protein RFL1
Medtr8g087640	Unknown Protein
Medtr8g088460	Unknown Protein
Medtr8g088810	Replication factor A protein 1
Medtr8g089030	AT5G43560 protein
Medtr8g091290	DNA polymerase III polC-type
Medtr8g092680	Fibrillin 5
Medtr8g092750	Cytochrome P450
Medtr8g092760	Cytochrome P450
Medtr8g092780	Unknown Protein
Medtr8g092960	RING-H2 finger protein ATL1L
Medtr8g093030	Aluminum resistance protein
Medtr8g093250	Uncharacterized 33.9 kDa protein in glnA 5'region
Medtr8g094210	Unknown Protein
Medtr8g094540	Unknown Protein
Medtr8g094930	Unknown Protein
Medtr8g100180	Genomic DNA chromosome 5 TAC clone K7
Medtr8g101930	F-box/LRR-repeat protein At4g29420
Medtr8g102350	Unknown Protein
Medtr8g102660	Unknown Protein
Medtr8g102900	Galactose oxidase
Medtr8g103150	ABC transporter G family member 30
Medtr8g103460	ABC transporter G family member 30
Medtr8g104590	Replication protein A1-like
Medtr8g105550	Cathepsin C
Medtr8g105730	Unknown Protein
Medtr8g106840	Protein MOTHER of FT and TF 1
Medtr8g107770	Zinc knuckle family protein
Medtr8g107780	Unknown Protein
Medtr8g107790	Unknown Protein
