# Supplementary material for: Identifying similar transcripts in a related organism from de Bruijn graphs of RNA-Seq data, with applications to the study of salt and waterlogging tolerance in Melilotus
Source: BMC Genomics. 2019 Jun 6;20(Suppl 5):425. doi: 10.1186/s12864-019-5702-5 (PMC6551239; doi:10.1186/s12864-019-5702-5)
Supplement: Supplementary file 1 — Lists of unique genes that are present in recovered similar transcripts and differentially expressed genes from libraries associated with one condition versus another condition along with significant GO terms recovered from M. albus and M. siculus when our algorithm is applied to A. thaliana and M. truncatula in the 25_3 assembly. (ZIP 101 kb) [file 12864_2019_5702_MOESM1_ESM.zip › Fu_et_al_Supplementary/Ma_Mt_SvsC_genes.txt]

Differentially expressed genes recovered from M. albus in M. truncatula from libraries associated with salt tolerance versus control sorted by q-value
Medtr6g042240	Type I inositol-1,4,5-trisphosphate 5-phosphatase 1	1.21929e-05
Medtr3g031650	Dihydroflavonol reductase	1.88745e-05
Medtr3g055450	N22	1.88745e-05
Medtr4g055520	Glucomannan 4-beta-mannosyltransferase 2	1.88745e-05
Medtr1g011540	Leghemoglobin	0.000773699
Medtr5g081030	Leghemoglobin	0.000773699
Medtr2g098540	Beta-glucosidase D4	0.00163666
Medtr4g123950	Group 3 LEA protein	0.00163666
Medtr5g069050	Fructose-bisphosphate aldolase	0.00163666
Medtr1g012020	Protein lin-54 homolog	0.00347489
Medtr5g026890	Replication protein A 70 kDa DNA-binding subunit	0.00742773
