# Supplementary material for: Identifying similar transcripts in a related organism from de Bruijn graphs of RNA-Seq data, with applications to the study of salt and waterlogging tolerance in Melilotus
Source: BMC Genomics. 2019 Jun 6;20(Suppl 5):425. doi: 10.1186/s12864-019-5702-5 (PMC6551239; doi:10.1186/s12864-019-5702-5)
Supplement: Supplementary file 1 — Lists of unique genes that are present in recovered similar transcripts and differentially expressed genes from libraries associated with one condition versus another condition along with significant GO terms recovered from M. albus and M. siculus when our algorithm is applied to A. thaliana and M. truncatula in the 25_3 assembly. (ZIP 101 kb) [file 12864_2019_5702_MOESM1_ESM.zip › Fu_et_al_Supplementary/Ms_Mt_unique_terms.txt]

Significant GO terms recovered from M. siculus but not from M. albus in M. truncatula
GOID	GO:0009553
TERM	embryo sac development
P-VALUE	1.5987473824231e-32
CORRECTED P-VALUE	2.47006470584369e-29
NUM_ANNOTATIONS	2 (of 8)
ANNOTATED_GENES	Medtr8g005960, Medtr3g085380
GOID	GO:0000398
TERM	mRNA splicing, via spliceosome
P-VALUE	2.28125265294088e-26
CORRECTED P-VALUE	3.52453534879366e-23
NUM_ANNOTATIONS	6 (of 6)
ANNOTATED_GENES	Medtr4g071780, Medtr8g103370, Medtr4g021940, Medtr3g072860, Medtr1g005310, Medtr1g026040
GOID	GO:0051592
TERM	response to calcium ion
P-VALUE	1.51001970757972e-13
CORRECTED P-VALUE	2.33298044821066e-10
NUM_ANNOTATIONS	3 (of 3)
ANNOTATED_GENES	Medtr4g112530, Medtr4g111880, Medtr4g112510
GOID	GO:0006059
TERM	hexitol metabolic process
P-VALUE	6.040078830384e-13
CORRECTED P-VALUE	9.33192179294329e-10
NUM_ANNOTATIONS	2 (of 3)
ANNOTATED_GENES	Medtr5g075080, Medtr3g077280
GOID	GO:0019401
TERM	alditol biosynthetic process
P-VALUE	6.040078830384e-13
CORRECTED P-VALUE	9.33192179294329e-10
NUM_ANNOTATIONS	2 (of 3)
ANNOTATED_GENES	Medtr5g075080, Medtr3g077280
GOID	GO:0019406
TERM	hexitol biosynthetic process
P-VALUE	6.040078830384e-13
CORRECTED P-VALUE	9.33192179294329e-10
NUM_ANNOTATIONS	2 (of 3)
ANNOTATED_GENES	Medtr5g075080, Medtr3g077280
GOID	GO:0010921
TERM	regulation of phosphatase activity
P-VALUE	2.83551500690986e-09
CORRECTED P-VALUE	4.38087068567573e-06
NUM_ANNOTATIONS	2 (of 2)
ANNOTATED_GENES	Medtr7g085440, Medtr1g101240
GOID	GO:0010923
TERM	negative regulation of phosphatase activity
P-VALUE	2.83551500690986e-09
CORRECTED P-VALUE	4.38087068567573e-06
NUM_ANNOTATIONS	2 (of 2)
ANNOTATED_GENES	Medtr7g085440, Medtr1g101240
GOID	GO:0016311
TERM	dephosphorylation
P-VALUE	2.83551500690986e-09
CORRECTED P-VALUE	4.38087068567573e-06
NUM_ANNOTATIONS	2 (of 2)
ANNOTATED_GENES	Medtr7g085440, Medtr1g101240
GOID	GO:0035303
TERM	regulation of dephosphorylation
P-VALUE	2.83551500690986e-09
CORRECTED P-VALUE	4.38087068567573e-06
NUM_ANNOTATIONS	2 (of 2)
ANNOTATED_GENES	Medtr7g085440, Medtr1g101240
GOID	GO:0043086
TERM	negative regulation of catalytic activity
P-VALUE	2.83551500690986e-09
CORRECTED P-VALUE	4.38087068567573e-06
NUM_ANNOTATIONS	2 (of 2)
ANNOTATED_GENES	Medtr7g085440, Medtr1g101240
GOID	GO:0051346
TERM	negative regulation of hydrolase activity
P-VALUE	2.83551500690986e-09
CORRECTED P-VALUE	4.38087068567573e-06
NUM_ANNOTATIONS	2 (of 2)
ANNOTATED_GENES	Medtr7g085440, Medtr1g101240
