# Supplementary material for: Identifying similar transcripts in a related organism from de Bruijn graphs of RNA-Seq data, with applications to the study of salt and waterlogging tolerance in Melilotus
Source: BMC Genomics. 2019 Jun 6;20(Suppl 5):425. doi: 10.1186/s12864-019-5702-5 (PMC6551239; doi:10.1186/s12864-019-5702-5)
Supplement: Supplementary file 1 — Lists of unique genes that are present in recovered similar transcripts and differentially expressed genes from libraries associated with one condition versus another condition along with significant GO terms recovered from M. albus and M. siculus when our algorithm is applied to A. thaliana and M. truncatula in the 25_3 assembly. (ZIP 101 kb) [file 12864_2019_5702_MOESM1_ESM.zip › Fu_et_al_Supplementary/Ma_At_SvsC_genes.txt]

Differentially expressed genes recovered from M. albus in A. thaliana from libraries associated with salt tolerance versus control sorted by q-value

AT1G71710	DNAse I-like superfamily protein	1.32275e-05
AT4G19110	Protein kinase superfamily protein	1.32275e-05
AT3G01910	sulfite oxidase	0.00192557
AT2G17850	Rhodanese/Cell cycle control phosphatase superfamily protein	0.00718084
AT5G53190	Nodulin MtN3 family protein	0.00718084
AT5G60990	DEA(D/H)-box RNA helicase family protein	0.00718084
AT3G52930	Aldolase superfamily protein	0.00800034
AT5G22320	Leucine-rich repeat (LRR) family protein	0.00906111
