# Supplementary material for: Identifying similar transcripts in a related organism from de Bruijn graphs of RNA-Seq data, with applications to the study of salt and waterlogging tolerance in Melilotus
Source: BMC Genomics. 2019 Jun 6;20(Suppl 5):425. doi: 10.1186/s12864-019-5702-5 (PMC6551239; doi:10.1186/s12864-019-5702-5)
Supplement: Supplementary file 1 — Lists of unique genes that are present in recovered similar transcripts and differentially expressed genes from libraries associated with one condition versus another condition along with significant GO terms recovered from M. albus and M. siculus when our algorithm is applied to A. thaliana and M. truncatula in the 25_3 assembly. (ZIP 101 kb) [file 12864_2019_5702_MOESM1_ESM.zip › Fu_et_al_Supplementary/Ms_At_SWvsS_genes.txt]

Differentially expressed genes recovered from M. siculus in A. thaliana from libraries associated with salt and waterlogging tolerance versus salt tolerance sorted by q-value
AT4G37370	cytochrome P450, family 81, subfamily D, polypeptide 8	9.39858e-05
AT4G36220	ferulic acid 5-hydroxylase 1	9.39858e-05
AT3G22370	alternative oxidase 1A	9.39858e-05
AT1G25560	AP2/B3 transcription factor family protein	0.000198087
AT4G24210	F-box family protein	0.000701241
AT4G17030	expansin-like B1	0.000760384
AT1G13520	Protein of unknown function (DUF1262)	0.00111497
AT1G17840	white-brown complex homolog protein 11	0.00111497
AT4G32730	Homeodomain-like protein	0.00111497
AT4G25580	CAP160 protein	0.00111497
AT1G53870	Protein of unknown function (DUF567)	0.00111497
AT3G11410	protein phosphatase 2CA	0.00111497
AT2G13610	ABC-2 type transporter family protein	0.00111497
AT1G75500	Walls Are Thin 1	0.00112731
AT3G12500	basic chitinase	0.00136432
AT1G17860	Kunitz family trypsin and protease inhibitor protein	0.00142174
AT4G10270	Wound-responsive family protein	0.00161548
AT1G32910	HXXXD-type acyl-transferase family protein	0.00266343
AT2G38410	ENTH/VHS/GAT family protein	0.00276229
AT1G32810	RING/FYVE/PHD zinc finger superfamily protein	0.00276229
AT4G20330	Transcription initiation factor TFIIE, beta subunit	0.00276229
AT5G14340	myb domain protein 40	0.00279387
AT1G72280	endoplasmic reticulum oxidoreductins 1	0.00282124
AT5G58000	Reticulon family protein	0.00320526
AT2G39730	rubisco activase	0.00320526
AT3G58450	Adenine nucleotide alpha hydrolases-like superfamily protein	0.00324164
AT2G29500	HSP20-like chaperones superfamily protein	0.00367041
AT5G42080	dynamin-like protein	0.00413106
AT2G25355	PNAS-3 related	0.00415815
AT1G28110	serine carboxypeptidase-like 45	0.00494014
AT1G17130	Family of unknown function (DUF572)	0.00494014
AT5G07010	sulfotransferase 2A	0.00494014
AT2G18890	Protein kinase superfamily protein	0.00494014
AT5G39130	RmlC-like cupins superfamily protein	0.00553135
AT4G25200	mitochondrion-localized small heat shock protein 23.6	0.00630337
AT1G51200	A20/AN1-like zinc finger family protein	0.0064094
AT4G27520	early nodulin-like protein 2	0.00658507
AT1G36160	acetyl-CoA carboxylase 1	0.00658507
AT3G16090	RING/U-box superfamily protein	0.00658507
AT2G17850	Rhodanese/Cell cycle control phosphatase superfamily protein	0.00658507
AT5G66230	Chalcone-flavanone isomerase family protein	0.00700091
AT1G54320	LEM3 (ligand-effect modulator 3) family protein / CDC50 family protein	0.00714776
AT3G51030	thioredoxin H-type 1	0.00793909
AT3G17440	novel plant snare 13	0.00927395
AT5G54370	Late embryogenesis abundant (LEA) protein-related	0.00955754
